# Supplementary material for: Evolution of immune responses to SARS-CoV-2 in mild-moderate COVID-19
Source: Nat Commun. 2021 Feb 19;12:1162. doi: 10.1038/s41467-021-21444-5 (PMC7896046; doi:10.1038/s41467-021-21444-5)
Supplement: Supplementary file 4 — Source Data [file 41467_2021_21444_MOESM4_ESM.xlsx]

## Sheet: Fig 1B
CP	Time from onset	Microneut 1	Microneut 2
1	28	<20	<20
1	59	<20	<20
1	126	<20	<20
4	36	453	453
4	115	202	254
4	146	127	160
6	38	25	25
6	131	20	40
7	35	127	202
7	66	101	113
7	128	57	80
8	41	202	320
8	85	80	127
8	120	57	80
10	39	<20	<20
10	72	<20	<20
11	39	40	57
11	69	<20	40
12	36	<20	20
12	80	<20	<20
13	36	50	57
13	80	28	64
14	39	57	80
14	69	25	50
15	37	25	40
15	67	<20	40
16	36	57	113
16	80	57	50
17	37	28	64
17	67	25	50
18	42	32	80
18	72	28	32
19	39	64	101
19	69	40	64
24	41	160	127
24	70	57	50
24	119	50	57
25	41	101	160
25	70	50	80
25	119	40	101
27	33	226	226
27	62	57	113
28	33	50	40
28	62	28	40
29	29	25	50
29	65	25	32
30	32	101	202
30	61	57	113
30	143	50	64
31	42	101	160
31	70	32	57
31	131	32	50
32	40	25	57
32	68	20	40
32	129	20	28
33	35	<20	<20
33	63	<20	<20
33	124	<20	<20
34	46	40	101
34	135	<20	40
35	31	20	40
35	120	<20	<20
36	33	<20	25
36	61	<20	28
36	122	<20	<20
36	143	<20	<20
37	33	<20	<20
37	122	<20	<20
38	40	25	32
38	135	28	64
39	26	160	226
39	84	40	80
40	47	50	57
40	75	<20	50
40	122	<20	<20
41	39	80	101
41	71	32	64
42	46	25	50
42	74	<20	32
42	121	<20	25
44	29	50	160
44	68	101	113
44	131	28	57
45	44	25	64
45	84	<20	25
45	147	20	40
46	41	127	226
46	81	127	160
46	142	32	80
48	54	<20	25
48	149	<20	<20
49	51	<20	20
49	100	<20	<20
49	146	<20	<20
52	45	50	101
52	94	50	80
52	145	28	57
53	44	32	32
53	144	40	57
54	40	<20	<20
54	121	<20	<20
55	40	<20	20
55	121	<20	<20
56	40	<20	<20
56	121	<20	<20
59	50	<20	<20
59	106	<20	<20
59	134	<20	<20
60	49	20	50
60	87	32	80
60	136	28	32
61	61	101	226
61	131	25	50
62	61	20	40
62	131	57	101
63	52	320	403
63	90	202	320
63	122	320	320
66	56	<20	57
66	91	25	57
67	45	25	40
67	80	20	32
67	131	28	50
68	51	28	113
68	86	40	64
68	137	<20	28
69	56	<20	<20
69	119	<20	<20
70	63	<20	<20
70	123	<20	<20
42E	47	<20	25
42E	103	<20	20
46E	48	80	113
46E	83	64	127
46E	134	50	80
47E	48	20	57
47E	83	<20	40
47E	136	<20	32
49E	48	254	113
49E	83	64	127
49E	134	64	101
54E	57	<20	<20
54E	138	<20	<20
BC	37	101	160
BC	72	57	113
BC	113	80	50
HA	33	113	254
HA	66	101	101
HA	128	50	80
HM	33	127	226
HM	66	40	101
HM	128	28	50
KD	31	50	80
KD	98	57	57
RD	34	640	508
RD	103	226	226
SD	30	160	202
SD	100	113	113

## Sheet: Fig 1C
SubjectID	Timefromonset	Replicate	SARS2RBD	SARS2RBDLimit	cens_SARS2RBD
CE42	47	1	0.65891	0.116624	0
CE42	47	2	0.560322	0.12988	0
CE42	103	1	0.614512	0.116624	0
CE42	103	2	0.442084	0.12988	0
CE46	48	1	0.471519	0.116624	0
CE46	48	2	0.743209	0.12988	0
CE46	83	1	0.358301	0.116624	0
CE46	83	2	0.713294	0.12988	0
CE46	134	1	0.289911	0.116624	0
CE46	134	2	0.556239	0.12988	0
CE47	48	1	0.528105	0.116624	0
CE47	48	2	0.764406	0.12988	0
CE47	83	1	0.383391	0.116624	0
CE47	83	2	0.615978	0.12988	0
CE47	136	1	0.442366	0.116624	0
CE47	136	2	0.574592	0.12988	0
CE49	48	1	0.696714	0.116624	0
CE49	48	2	0.837038	0.12988	0
CE49	83	1	0.743836	0.116624	0
CE49	83	2	0.836487	0.12988	0
CE49	134	1	0.624835	0.116624	0
CE49	134	2	0.877047	0.12988	0
CE54	57	1	0.28733	0.116624	0
CE54	57	2	0.539446	0.12988	0
CE54	138	1	0.286613	0.116624	0
CE54	138	2	0.482185	0.12988	0
COV-BC	37	1	0.788761	0.116624	0
COV-BC	37	2	0.865577	0.12988	0
COV-BC	72	1	0.767637	0.116624	0
COV-BC	72	2	0.777942	0.12988	0
COV-BC	113	1	0.237579	0.116624	0
COV-BC	113	2	0.662594	0.12988	0
COV-HA	33	1	0.872683	0.116624	0
COV-HA	33	2	0.932427	0.12988	0
COV-HA	66	1	0.867521	0.116624	0
COV-HA	66	2	0.900264	0.12988	0
COV-HA	128	1	0.806682	0.116624	0
COV-HA	128	2	0.885765	0.12988	0
COV-HM	33	1	0.808164	0.116624	0
COV-HM	33	2	0.902649	0.12988	0
COV-HM	66	1	0.726249	0.116624	0
COV-HM	66	2	0.864659	0.12988	0
COV-HM	128	1	0.567007	0.116624	0
COV-HM	128	2	0.788586	0.12988	0
COV-KD	31	1	0.739248	0.116624	0
COV-KD	31	2	0.879708	0.12988	0
COV-KD	98	1	0.595252	0.116624	0
COV-KD	98	2	0.81272	0.12988	0
COV-RD	34	1	0.84439	0.116624	0
COV-RD	34	2	0.912101	0.12988	0
COV-RD	103	1	0.778438	0.116624	0
COV-RD	103	2	0.845297	0.12988	0
COV-SD	30	1	0.897917	0.116624	0
COV-SD	30	2	0.912606	0.12988	0
COV-SD	100	1	0.891608	0.116624	0
COV-SD	100	2	0.897969	0.12988	0
CP01	28	1	0.463012	0.116624	0
CP01	28	2	0.495583	0.12988	0
CP01	59	1	0.342481	0.116624	0
CP01	59	2	0.477459	0.12988	0
CP01	126	1	0.318681	0.116624	0
CP01	126	2	0.451444	0.12988	0
CP04	36	1	0.949914	0.116624	0
CP04	36	2	0.964866	0.12988	0
CP04	115	1	0.863985	0.116624	0
CP04	115	2	0.941695	0.12988	0
CP04	146	1	0.892851	0.116624	0
CP04	146	2	0.932381	0.12988	0
CP06	38	1	0.351657	0.116624	0
CP06	38	2	0.630935	0.12988	0
CP06	131	1	0.426786	0.116624	0
CP06	131	2	0.334444	0.12988	0
CP07	35	1	0.868955	0.116624	0
CP07	35	2	0.91568	0.12988	0
CP07	66	1	0.880903	0.116624	0
CP07	66	2	0.914487	0.12988	0
CP07	128	1	0.774423	0.116624	0
CP07	128	2	0.867228	0.12988	0
CP08	41	1	0.916126	0.116624	0
CP08	41	2	0.931647	0.12988	0
CP08	85	1	0.711864	0.116624	0
CP08	85	2	0.857456	0.12988	0
CP08	120	1	0.531832	0.116624	0
CP08	120	2	0.878286	0.12988	0
CP10	39	1	NA	0.116624	1
CP10	39	2	0.253784	0.12988	0
CP10	72	1	NA	0.116624	1
CP10	72	2	NA	0.12988	1
CP11	39	1	0.617284	0.116624	0
CP11	39	2	0.856308	0.12988	0
CP11	69	1	0.452976	0.116624	0
CP11	69	2	0.651582	0.12988	0
CP12	36	1	0.495128	0.116624	0
CP12	36	2	0.813638	0.12988	0
CP12	80	1	0.496466	0.116624	0
CP12	80	2	0.744218	0.12988	0
CP13	36	1	0.319637	0.116624	0
CP13	36	2	0.519487	0.12988	0
CP13	80	1	NA	0.116624	1
CP13	80	2	0.330407	0.12988	0
CP14	39	1	0.780349	0.116624	0
CP14	39	2	0.848325	0.12988	0
CP14	69	1	0.373355	0.116624	0
CP14	69	2	0.661401	0.12988	0
CP15	37	1	0.469703	0.116624	0
CP15	37	2	0.531141	0.12988	0
CP15	67	1	0.306638	0.116624	0
CP15	67	2	0.436578	0.12988	0
CP16	36	1	0.606674	0.116624	0
CP16	36	2	0.756744	0.12988	0
CP16	80	1	0.502106	0.116624	0
CP16	80	2	0.577528	0.12988	0
CP17	37	1	0.385207	0.116624	0
CP17	37	2	0.578446	0.12988	0
CP17	67	1	0.236384	0.116624	0
CP17	67	2	0.624741	0.12988	0
CP18	42	1	0.436631	0.116624	0
CP18	42	2	0.792165	0.12988	0
CP18	72	1	0.236193	0.116624	0
CP18	72	2	0.575142	0.12988	0
CP19	39	1	0.606101	0.116624	0
CP19	39	2	0.651307	0.12988	0
CP19	69	1	0.573507	0.116624	0
CP19	69	2	0.670302	0.12988	0
CP24	41	1	0.62928	0.116624	0
CP24	41	2	0.712881	0.12988	0
CP24	70	1	0.645003	0.116624	0
CP24	70	2	0.780603	0.12988	0
CP24	119	1	0.537089	0.116624	0
CP24	119	2	0.673881	0.12988	0
CP25	41	1	0.615898	0.116624	0
CP25	41	2	0.875763	0.12988	0
CP25	70	1	0.689258	0.116624	0
CP25	70	2	0.748669	0.12988	0
CP25	119	1	0.582874	0.116624	0
CP25	119	2	0.682507	0.12988	0
CP27	33	1	0.932327	0.116624	0
CP27	33	2	0.966655	0.12988	0
CP27	62	1	0.911012	0.116624	0
CP27	62	2	0.912789	0.12988	0
CP28	33	1	0.746226	0.116624	0
CP28	33	2	0.801066	0.12988	0
CP28	62	1	0.528582	0.116624	0
CP28	62	2	0.614142	0.12988	0
CP29	29	1	0.67774	0.116624	0
CP29	29	2	0.648187	0.12988	0
CP29	65	1	0.560794	0.116624	0
CP29	65	2	0.5901	0.12988	0
CP30	32	1	0.833302	0.116624	0
CP30	32	2	0.8486	0.12988	0
CP30	61	1	0.614894	0.116624	0
CP30	61	2	0.879892	0.12988	0
CP30	143	1	0.717551	0.116624	0
CP30	143	2	0.815382	0.12988	0
CP31	42	1	0.685961	0.116624	0
CP31	42	2	0.823732	0.12988	0
CP31	70	1	0.630092	0.116624	0
CP31	70	2	0.712514	0.12988	0
CP31	131	1	0.51262	0.116624	0
CP31	131	2	0.63121	0.12988	0
CP32	40	1	0.184864	0.116624	0
CP32	40	2	0.349631	0.12988	0
CP32	68	1	NA	0.116624	1
CP32	68	2	NA	0.12988	1
CP32	129	1	NA	0.116624	1
CP32	129	2	NA	0.12988	1
CP33	35	1	0.34836	0.116624	0
CP33	35	2	0.667274	0.12988	0
CP33	63	1	0.331346	0.116624	0
CP33	63	2	0.465025	0.12988	0
CP33	124	1	0.130191	0.116624	0
CP33	124	2	0.426025	0.12988	0
CP34	46	1	0.677024	0.116624	0
CP34	46	2	0.885627	0.12988	0
CP34	135	1	0.518594	0.116624	0
CP34	135	2	0.724443	0.12988	0
CP35	31	1	0.505212	0.116624	0
CP35	31	2	0.648279	0.12988	0
CP35	120	1	0.39381	0.116624	0
CP35	120	2	0.601112	0.12988	0
CP36	33	1	0.283698	0.116624	0
CP36	33	2	0.544218	0.12988	0
CP36	61	1	NA	0.116624	1
CP36	61	2	0.359817	0.12988	0
CP36	122	1	NA	0.116624	1
CP36	122	2	NA	0.12988	1
CP37	33	1	0.274044	0.116624	0
CP37	33	2	0.631715	0.12988	0
CP37	122	1	0.392424	0.116624	0
CP37	122	2	0.392394	0.12988	0
CP38	40	1	0.903078	0.116624	0
CP38	40	2	0.917515	0.12988	0
CP38	135	1	0.601895	0.116624	0
CP38	135	2	0.610747	0.12988	0
CP39	26	1	0.546743	0.116624	0
CP39	26	2	0.585741	0.12988	0
CP39	84	1	0.565239	0.116624	0
CP39	84	2	0.657547	0.12988	0
CP40	47	1	0.564904	0.116624	0
CP40	47	2	0.756469	0.12988	0
CP40	75	1	0.389604	0.116624	0
CP40	75	2	0.721736	0.12988	0
CP40	122	1	0.383057	0.116624	0
CP40	122	2	0.408498	0.12988	0
CP41	39	1	0.786084	0.116624	0
CP41	39	2	0.868788	0.12988	0
CP41	71	1	0.707515	0.116624	0
CP41	71	2	0.771059	0.12988	0
CP42	46	1	0.576183	0.116624	0
CP42	46	2	0.588356	0.12988	0
CP42	74	1	0.353282	0.116624	0
CP42	74	2	0.457455	0.12988	0
CP42	121	1	0.25617	0.116624	0
CP42	121	2	0.433504	0.12988	0
CP44	29	1	0.518451	0.116624	0
CP44	29	2	0.764773	0.12988	0
CP44	68	1	0.611453	0.116624	0
CP44	68	2	0.81974	0.12988	0
CP44	131	1	0.645768	0.116624	0
CP44	131	2	0.723892	0.12988	0
CP45	44	1	0.459237	0.116624	0
CP45	44	2	0.704989	0.12988	0
CP45	84	1	0.369579	0.116624	0
CP45	84	2	0.545044	0.12988	0
CP45	147	1	0.562706	0.116624	0
CP45	147	2	0.784732	0.12988	0
CP46	41	1	0.910247	0.116624	0
CP46	41	2	0.935272	0.12988	0
CP46	81	1	0.806539	0.116624	0
CP46	81	2	0.901319	0.12988	0
CP46	142	1	0.687586	0.116624	0
CP46	142	2	0.723434	0.12988	0
CP48	54	1	0.373833	0.116624	0
CP48	54	2	0.526691	0.12988	0
CP48	149	1	0.317917	0.116624	0
CP48	149	2	0.465759	0.12988	0
CP49	51	1	0.286852	0.116624	0
CP49	51	2	0.381061	0.12988	0
CP49	100	1	0.223862	0.116624	0
CP49	100	2	0.49439	0.12988	0
CP49	146	1	0.460049	0.116624	0
CP49	146	2	0.5355	0.12988	0
CP52	45	1	0.728304	0.116624	0
CP52	45	2	0.804416	0.12988	0
CP52	94	1	0.518451	0.116624	0
CP52	94	2	0.598359	0.12988	0
CP52	145	1	0.429176	0.116624	0
CP52	145	2	0.670119	0.12988	0
CP53	44	1	0.673583	0.116624	0
CP53	44	2	0.682507	0.12988	0
CP53	144	1	0.604858	0.116624	0
CP53	144	2	0.56202	0.12988	0
CP54	40	1	0.309505	0.116624	0
CP54	40	2	0.478515	0.12988	0
CP54	121	1	0.299564	0.116624	0
CP54	121	2	0.412674	0.12988	0
CP55	40	1	0.249479	0.116624	0
CP55	40	2	0.601846	0.12988	0
CP55	121	1	0.337463	0.116624	0
CP55	121	2	0.567067	0.12988	0
CP56	40	1	0.361789	0.116624	0
CP56	40	2	0.546604	0.12988	0
CP56	121	1	0.268309	0.116624	0
CP56	121	2	0.411435	0.12988	0
CP59	50	1	0.356962	0.116624	0
CP59	50	2	0.51935	0.12988	0
CP59	106	1	0.261905	0.116624	0
CP59	106	2	0.445755	0.12988	0
CP59	134	1	0.311895	0.116624	0
CP59	134	2	0.609141	0.12988	0
CP60	49	1	0.842048	0.116624	0
CP60	49	2	0.881819	0.12988	0
CP60	87	1	0.409581	0.116624	0
CP60	87	2	0.641305	0.12988	0
CP60	136	1	0.802142	0.116624	0
CP60	136	2	0.855024	0.12988	0
CP61	61	1	0.85089	0.116624	0
CP61	61	2	0.917791	0.12988	0
CP61	131	1	0.46177	0.116624	0
CP61	131	2	0.751009	0.12988	0
CP62	61	1	0.533553	0.116624	0
CP62	61	2	0.720772	0.12988	0
CP62	131	1	0.673344	0.116624	0
CP62	131	2	0.864108	0.12988	0
CP63	52	1	0.826229	0.116624	0
CP63	52	2	0.87925	0.12988	0
CP63	90	1	0.895814	0.116624	0
CP63	90	2	0.918158	0.12988	0
CP63	122	1	0.88119	0.116624	0
CP63	122	2	0.918341	0.12988	0
CP66	56	1	0.464111	0.116624	0
CP66	56	2	0.532747	0.12988	0
CP66	91	1	0.380715	0.116624	0
CP66	91	2	0.391843	0.12988	0
CP67	45	1	0.346209	0.116624	0
CP67	45	2	0.621025	0.12988	0
CP67	80	1	0.276433	0.116624	0
CP67	80	2	0.645801	0.12988	0
CP67	131	1	0.279014	0.116624	0
CP67	131	2	0.668008	0.12988	0
CP68	51	1	0.887594	0.116624	0
CP68	51	2	0.922287	0.12988	0
CP68	86	1	0.482511	0.116624	0
CP68	86	2	0.709485	0.12988	0
CP68	137	1	0.443513	0.116624	0
CP68	137	2	0.383401	0.12988	0
CP69	56	1	0.553147	0.116624	0
CP69	56	2	0.511412	0.12988	0
CP69	119	1	0.372208	0.116624	0
CP69	119	2	0.243139	0.12988	0
CP70	63	1	0.441315	0.116624	0
CP70	63	2	0.215334	0.12988	0
CP70	123	1	0.461674	0.116624	0
CP70	123	2	0.339216	0.12988	0

## Sheet: Figure 1D
SubjectID	Timefromonset	Replicate	Severity	Ab	SARS2NP	SARS2TRIMERS	cens_SARS2NP	cens_SARS2TRIMERS
CE42	47	1	Mild	Pan-IgG	155128	117307	0	0
CE42	47	2	Mild	Pan-IgG	175911	127944	0	0
CE42	103	1	Mild	Pan-IgG	147280	118887	0	0
CE42	103	2	Mild	Pan-IgG	173821	152927	0	0
CE46	48	1	Mild	Pan-IgG	129162	178895	0	0
CE46	48	2	Mild	Pan-IgG	146575	174817	0	0
CE46	83	1	Mild	Pan-IgG	108760	148130	0	0
CE46	83	2	Mild	Pan-IgG	129581	198276	0	0
CE46	134	1	Mild	Pan-IgG	72801.5	98485.2	0	0
CE46	134	2	Mild	Pan-IgG	76785.1	109911	0	0
CE47	48	1	Mild	Pan-IgG	31569	32984.2	0	0
CE47	48	2	Mild	Pan-IgG	30859.1	35029.7	0	0
CE47	83	1	Mild	Pan-IgG	19186.5	35892.2	0	0
CE47	83	2	Mild	Pan-IgG	23296.6	42118.7	0	0
CE47	136	1	Mild	Pan-IgG	13141.5	37715.2	0	0
CE47	136	2	Mild	Pan-IgG	15670.6	42695.7	0	0
CE49	48	1	Mild	Pan-IgG	142815	160431	0	0
CE49	48	2	Mild	Pan-IgG	145259	168421	0	0
CE49	83	1	Mild	Pan-IgG	130894	136648	0	0
CE49	83	2	Mild	Pan-IgG	149784	173755	0	0
CE49	134	1	Mild	Pan-IgG	107976	116614	0	0
CE49	134	2	Mild	Pan-IgG	164262	151253	0	0
CE54	57	1	Mild	Pan-IgG	843.5	3457.2	0	0
CE54	57	2	Mild	Pan-IgG	1049.6	4490.7	0	0
CE54	138	1	Mild	Pan-IgG	815.5	3827.2	0	0
CE54	138	2	Mild	Pan-IgG	1125.6	3292.7	0	0
COV-BC	37	1	Asymptomatic	Pan-IgG	94162	181977	0	0
COV-BC	37	2	Asymptomatic	Pan-IgG	91920.6	220466	0	0
COV-BC	72	1	Asymptomatic	Pan-IgG	99493.5	160016	0	0
COV-BC	72	2	Asymptomatic	Pan-IgG	130758	162579	0	0
COV-BC	113	1	Asymptomatic	Pan-IgG	64746.5	130197	0	0
COV-BC	113	2	Asymptomatic	Pan-IgG	67144.6	147432	0	0
COV-HA	33	1	Mild-Moderate	Pan-IgG	128782	287291	0	0
COV-HA	33	2	Mild-Moderate	Pan-IgG	134730	254154	0	0
COV-HA	66	1	Mild-Moderate	Pan-IgG	114750	205045	0	0
COV-HA	66	2	Mild-Moderate	Pan-IgG	115958	231503	0	0
COV-HA	128	1	Mild-Moderate	Pan-IgG	63512	171695	0	0
COV-HA	128	2	Mild-Moderate	Pan-IgG	66105.6	298048	0	0
COV-HM	33	1	Mild-Moderate	Pan-IgG	167476	193020	0	0
COV-HM	33	2	Mild-Moderate	Pan-IgG	152740	235128	0	0
COV-HM	66	1	Mild-Moderate	Pan-IgG	132994	156092	0	0
COV-HM	66	2	Mild-Moderate	Pan-IgG	139302	250055	0	0
COV-HM	128	1	Mild-Moderate	Pan-IgG	60096	103032	0	0
COV-HM	128	2	Mild-Moderate	Pan-IgG	67722.1	155733	0	0
COV-KD	31	1	Mild-Moderate	Pan-IgG	144154	180049	0	0
COV-KD	31	2	Mild-Moderate	Pan-IgG	197003	276136	0	0
COV-KD	98	1	Mild-Moderate	Pan-IgG	83556.5	146515	0	0
COV-KD	98	2	Mild-Moderate	Pan-IgG	90477.1	138704	0	0
COV-RD	34	1	Mild-Moderate	Pan-IgG	36150.5	88953.2	0	0
COV-RD	34	2	Mild-Moderate	Pan-IgG	40314.6	98272.7	0	0
COV-RD	103	1	Mild-Moderate	Pan-IgG	42186	85144.7	0	0
COV-RD	103	2	Mild-Moderate	Pan-IgG	47738.1	110904	0	0
COV-SD	30	1	Mild-Moderate	Pan-IgG	138788	161643	0	0
COV-SD	30	2	Mild-Moderate	Pan-IgG	140202	174009	0	0
COV-SD	100	1	Mild-Moderate	Pan-IgG	137080	155481	0	0
COV-SD	100	2	Mild-Moderate	Pan-IgG	155257	198507	0	0
CP01	28	1	Mild	Pan-IgG	11076.5	57148.2	0	0
CP01	28	2	Mild	Pan-IgG	12283.6	73289.7	0	0
CP01	59	1	Mild	Pan-IgG	7116.5	40450.2	0	0
CP01	59	2	Mild	Pan-IgG	7706.1	44473.7	0	0
CP01	126	1	Mild	Pan-IgG	3125.5	30630.2	0	0
CP01	126	2	Mild	Pan-IgG	3318.6	34821.7	0	0
CP04	36	1	Severe	Pan-IgG	175738	206315	0	0
CP04	36	2	Severe	Pan-IgG	185458	277868	0	0
CP04	115	1	Severe	Pan-IgG	109994	181942	0	0
CP04	115	2	Severe	Pan-IgG	114468	199534	0	0
CP04	146	1	Severe	Pan-IgG	101916	169917	0	0
CP04	146	2	Severe	Pan-IgG	113533	164727	0	0
CP06	38	1	Mild	Pan-IgG	94404.5	125396	0	0
CP06	38	2	Mild	Pan-IgG	95614.6	118593	0	0
CP06	131	1	Mild	Pan-IgG	31003.5	116464	0	0
CP06	131	2	Mild	Pan-IgG	34102.6	146462	0	0
CP07	35	1	Moderate	Pan-IgG	152889	194521	0	0
CP07	35	2	Moderate	Pan-IgG	152555	202340	0	0
CP07	66	1	Moderate	Pan-IgG	115650	174868	0	0
CP07	66	2	Moderate	Pan-IgG	124420	195367	0	0
CP07	128	1	Moderate	Pan-IgG	48752.5	143814	0	0
CP07	128	2	Moderate	Pan-IgG	53337.1	233489	0	0
CP08	41	1	Mild	Pan-IgG	166044	162624	0	0
CP08	41	2	Mild	Pan-IgG	170196	161540	0	0
CP08	85	1	Mild	Pan-IgG	179292	166109	0	0
CP08	85	2	Mild	Pan-IgG	195583	176191	0	0
CP08	120	1	Mild	Pan-IgG	109706	228668	0	0
CP08	120	2	Mild	Pan-IgG	160290	166366	0	0
CP10	39	1	Mild	Pan-IgG	19463.5	31645.2	0	0
CP10	39	2	Mild	Pan-IgG	21495.6	34175.7	0	0
CP10	72	1	Mild	Pan-IgG	9458.5	31484.2	0	0
CP10	72	2	Mild	Pan-IgG	8813.6	37465.7	0	0
CP11	39	1	Mild	Pan-IgG	157955	179172	0	0
CP11	39	2	Mild	Pan-IgG	149219	167567	0	0
CP11	69	1	Mild	Pan-IgG	99597.5	172618	0	0
CP11	69	2	Mild	Pan-IgG	97323.6	166908	0	0
CP12	36	1	Mild	Pan-IgG	132602	175111	0	0
CP12	36	2	Mild	Pan-IgG	139971	171203	0	0
CP12	80	1	Mild	Pan-IgG	89372.5	134743	0	0
CP12	80	2	Mild	Pan-IgG	90488.6	152812	0	0
CP13	36	1	Mild	Pan-IgG	89857.5	164032	0	0
CP13	36	2	Mild	Pan-IgG	93836.6	172023	0	0
CP13	80	1	Mild	Pan-IgG	41181.5	128743	0	0
CP13	80	2	Mild	Pan-IgG	33999.6	129260	0	0
CP14	39	1	Moderate	Pan-IgG	134472	168602	0	0
CP14	39	2	Moderate	Pan-IgG	133702	166862	0	0
CP14	69	1	Moderate	Pan-IgG	131448	126642	0	0
CP14	69	2	Moderate	Pan-IgG	140294	154128	0	0
CP15	37	1	Mild	Pan-IgG	153396	206868	0	0
CP15	37	2	Mild	Pan-IgG	150223	196221	0	0
CP15	67	1	Mild	Pan-IgG	132994	158908	0	0
CP15	67	2	Mild	Pan-IgG	130874	196498	0	0
CP16	36	1	Severe	Pan-IgG	170914	164978	0	0
CP16	36	2	Severe	Pan-IgG	164008	174678	0	0
CP16	80	1	Severe	Pan-IgG	150570	149676	0	0
CP16	80	2	Severe	Pan-IgG	163869	188071	0	0
CP17	37	1	Moderate	Pan-IgG	116908	101116	0	0
CP17	37	2	Moderate	Pan-IgG	120829	122853	0	0
CP17	67	1	Moderate	Pan-IgG	45682.5	66957.2	0	0
CP17	67	2	Moderate	Pan-IgG	40129.6	88482.7	0	0
CP18	42	1	Moderate	Pan-IgG	81121.5	124127	0	0
CP18	42	2	Moderate	Pan-IgG	92174.6	142375	0	0
CP18	72	1	Moderate	Pan-IgG	65981	107140	0	0
CP18	72	2	Moderate	Pan-IgG	74625.6	119551	0	0
CP19	39	1	Mild	Pan-IgG	155382	129989	0	0
CP19	39	2	Mild	Pan-IgG	151112	131835	0	0
CP19	69	1	Mild	Pan-IgG	115696	125927	0	0
CP19	69	2	Mild	Pan-IgG	122307	132031	0	0
CP24	41	1	Moderate	Pan-IgG	95615.5	129273	0	0
CP24	41	2	Moderate	Pan-IgG	97923.6	137965	0	0
CP24	70	1	Moderate	Pan-IgG	88345.5	108109	0	0
CP24	70	2	Moderate	Pan-IgG	100129	133139	0	0
CP24	119	1	Moderate	Pan-IgG	24194.5	71516.2	0	0
CP24	119	2	Moderate	Pan-IgG	21842.6	73936.7	0	0
CP25	41	1	Moderate	Pan-IgG	167152	183742	0	0
CP25	41	2	Moderate	Pan-IgG	172505	227785	0	0
CP25	70	1	Moderate	Pan-IgG	118938	165867	0	0
CP25	70	2	Moderate	Pan-IgG	131128	158123	0	0
CP25	119	1	Moderate	Pan-IgG	61192.5	157893	0	0
CP25	119	2	Moderate	Pan-IgG	65020.6	246373	0	0
CP27	33	1	Mild	Pan-IgG	88092	56433.2	0	0
CP27	33	2	Mild	Pan-IgG	90558.6	62483.7	0	0
CP27	62	1	Mild	Pan-IgG	39127.5	65284.2	0	0
CP27	62	2	Mild	Pan-IgG	39159.6	89441.2	0	0
CP28	33	1	Mild	Pan-IgG	72824.5	182081	0	0
CP28	33	2	Mild	Pan-IgG	69488.6	289667	0	0
CP28	62	1	Mild	Pan-IgG	67770	151038	0	0
CP28	62	2	Mild	Pan-IgG	68968.6	318714	0	0
CP29	29	1	Mild	Pan-IgG	62346.5	150496	0	0
CP29	29	2	Mild	Pan-IgG	76911.6	136418	0	0
CP29	65	1	Mild	Pan-IgG	55376	99177.7	0	0
CP29	65	2	Mild	Pan-IgG	65066.6	121744	0	0
CP30	32	1	Mild	Pan-IgG	77948.5	80575.2	0	0
CP30	32	2	Mild	Pan-IgG	82753.6	80770.7	0	0
CP30	61	1	Mild	Pan-IgG	38896.5	45239.2	0	0
CP30	61	2	Mild	Pan-IgG	39852.6	52277.7	0	0
CP30	143	1	Mild	Pan-IgG	29203.5	46993.2	0	0
CP30	143	2	Mild	Pan-IgG	27037.6	54032.7	0	0
CP31	42	1	Severe	Pan-IgG	152381	195075	0	0
CP31	42	2	Severe	Pan-IgG	174814	211564	0	0
CP31	70	1	Severe	Pan-IgG	105056	163524	0	0
CP31	70	2	Severe	Pan-IgG	114434	179735	0	0
CP31	131	1	Severe	Pan-IgG	56137.5	142660	0	0
CP31	131	2	Severe	Pan-IgG	64512.6	160524	0	0
CP32	40	1	Mild	Pan-IgG	90250	64234.2	0	0
CP32	40	2	Mild	Pan-IgG	96515.6	63037.7	0	0
CP32	68	1	Mild	Pan-IgG	59230.5	69161.7	0	0
CP32	68	2	Mild	Pan-IgG	60760.1	64492.2	0	0
CP32	129	1	Mild	Pan-IgG	19832.5	69358.2	0	0
CP32	129	2	Mild	Pan-IgG	24774.6	68186.7	0	0
CP33	35	1	Mild	Pan-IgG	71924.5	24836.7	0	0
CP33	35	2	Mild	Pan-IgG	70261.6	25193.7	0	0
CP33	63	1	Mild	Pan-IgG	48752.5	16259.7	0	0
CP33	63	2	Mild	Pan-IgG	42762.1	19582.7	0	0
CP33	124	1	Mild	Pan-IgG	20594.5	9678.2	0	0
CP33	124	2	Mild	Pan-IgG	21888.6	10173.7	0	0
CP34	46	1	Mild	Pan-IgG	173938	176703	0	0
CP34	46	2	Mild	Pan-IgG	307397	202317	0	0
CP34	135	1	Mild	Pan-IgG	86545.5	122707	0	0
CP34	135	2	Mild	Pan-IgG	93687.1	147432	0	0
CP35	31	1	Severe	Pan-IgG	5716.5	103170	0	0
CP35	31	2	Severe	Pan-IgG	7240.6	98180.7	0	0
CP35	120	1	Severe	Pan-IgG	3937.5	70466.2	0	0
CP35	120	2	Severe	Pan-IgG	4754.6	75529.7	0	0
CP36	33	1	Mild	Pan-IgG	58307.5	98473.7	0	0
CP36	33	2	Mild	Pan-IgG	76323.1	124619	0	0
CP36	61	1	Mild	Pan-IgG	28972.5	72624.2	0	0
CP36	61	2	Mild	Pan-IgG	33248.6	92223.7	0	0
CP36	122	1	Mild	Pan-IgG	5164.5	52925.2	0	0
CP36	122	2	Mild	Pan-IgG	7034.6	69803.7	0	0
CP37	33	1	Mild	Pan-IgG	37719.5	42112.2	0	0
CP37	33	2	Mild	Pan-IgG	44239.6	50038.2	0	0
CP37	122	1	Mild	Pan-IgG	6047.5	49439.7	0	0
CP37	122	2	Mild	Pan-IgG	6211.6	60093.7	0	0
CP38	40	1	Mild	Pan-IgG	144396	89368.2	0	0
CP38	40	2	Mild	Pan-IgG	158131	141175	0	0
CP38	135	1	Mild	Pan-IgG	95973.5	48955.2	0	0
CP38	135	2	Mild	Pan-IgG	125413	55348.7	0	0
CP39	26	1	Moderate	Pan-IgG	150674	128420	0	0
CP39	26	2	Moderate	Pan-IgG	156099	128267	0	0
CP39	84	1	Moderate	Pan-IgG	171006	59087.2	0	0
CP39	84	2	Moderate	Pan-IgG	215845	64515.7	0	0
CP40	47	1	Mild	Pan-IgG	53356.5	141575	0	0
CP40	47	2	Mild	Pan-IgG	65620.6	236190	0	0
CP40	75	1	Mild	Pan-IgG	19278.5	123227	0	0
CP40	75	2	Mild	Pan-IgG	20572.6	189179	0	0
CP40	122	1	Mild	Pan-IgG	7056.5	100828	0	0
CP40	122	2	Mild	Pan-IgG	8619.1	103815	0	0
CP41	39	1	Moderate	Pan-IgG	149150	121034	0	0
CP41	39	2	Moderate	Pan-IgG	162553	151473	0	0
CP41	71	1	Moderate	Pan-IgG	136710	119072	0	0
CP41	71	2	Moderate	Pan-IgG	145674	125474	0	0
CP42	46	1	Moderate	Pan-IgG	158358	90095.2	0	0
CP42	46	2	Moderate	Pan-IgG	157265	99358.7	0	0
CP42	74	1	Moderate	Pan-IgG	139064	76155.2	0	0
CP42	74	2	Moderate	Pan-IgG	112725	91646.7	0	0
CP42	121	1	Moderate	Pan-IgG	73632	63276.7	0	0
CP42	121	2	Moderate	Pan-IgG	87995.1	77457.7	0	0
CP44	29	1	Mild	Pan-IgG	47251.5	113533	0	0
CP44	29	2	Mild	Pan-IgG	54860.6	126790	0	0
CP44	68	1	Mild	Pan-IgG	50840.5	132459	0	0
CP44	68	2	Mild	Pan-IgG	69938.6	122980	0	0
CP44	131	1	Mild	Pan-IgG	32746	91410.7	0	0
CP44	131	2	Mild	Pan-IgG	34703.6	97003.7	0	0
CP45	44	1	Mild	Pan-IgG	132394	153254	0	0
CP45	44	2	Mild	Pan-IgG	150165	150803	0	0
CP45	84	1	Mild	Pan-IgG	106510	99431.2	0	0
CP45	84	2	Mild	Pan-IgG	119248	122218	0	0
CP45	147	1	Mild	Pan-IgG	83672	74043.2	0	0
CP45	147	2	Mild	Pan-IgG	101041	85469.7	0	0
CP46	41	1	Mild	Pan-IgG	137334	159878	0	0
CP46	41	2	Mild	Pan-IgG	155164	229182	0	0
CP46	81	1	Mild	Pan-IgG	96908.5	161309	0	0
CP46	81	2	Mild	Pan-IgG	103281	178268	0	0
CP46	142	1	Mild	Pan-IgG	57811	122073	0	0
CP46	142	2	Mild	Pan-IgG	67110.6	131269	0	0
CP48	54	1	Moderate	Pan-IgG	36704.5	36803.7	0	0
CP48	54	2	Moderate	Pan-IgG	43061.6	46055.2	0	0
CP48	149	1	Moderate	Pan-IgG	17063.5	17786.2	0	0
CP48	149	2	Moderate	Pan-IgG	18609.6	21521.7	0	0
CP49	51	1	Mild	Pan-IgG	52190.5	74204.7	0	0
CP49	51	2	Mild	Pan-IgG	49896.6	84742.7	0	0
CP49	100	1	Mild	Pan-IgG	19960	40819.7	0	0
CP49	100	2	Mild	Pan-IgG	25906.1	47752.7	0	0
CP49	146	1	Mild	Pan-IgG	13388.5	39388.2	0	0
CP49	146	2	Mild	Pan-IgG	14394.6	31058.2	0	0
CP52	45	1	Moderate	Pan-IgG	156189	175907	0	0
CP52	45	2	Moderate	Pan-IgG	176500	205550	0	0
CP52	94	1	Moderate	Pan-IgG	131228	117272	0	0
CP52	94	2	Moderate	Pan-IgG	141888	170291	0	0
CP52	145	1	Moderate	Pan-IgG	100774	109332	0	0
CP52	145	2	Moderate	Pan-IgG	108395	118454	0	0
CP53	44	1	Mild	Pan-IgG	65046.5	102962	0	0
CP53	44	2	Mild	Pan-IgG	76565.6	105247	0	0
CP53	144	1	Mild	Pan-IgG	25383.5	67684.7	0	0
CP53	144	2	Mild	Pan-IgG	31147.6	107325	0	0
CP54	40	1	Mild	Pan-IgG	146172	133520	0	0
CP54	40	2	Mild	Pan-IgG	155984	156322	0	0
CP54	121	1	Mild	Pan-IgG	66385.5	112240	0	0
CP54	121	2	Mild	Pan-IgG	80075.6	125808	0	0
CP55	40	1	Mild	Pan-IgG	15982.5	162832	0	0
CP55	40	2	Mild	Pan-IgG	15202.1	166828	0	0
CP55	121	1	Mild	Pan-IgG	4128.5	130451	0	0
CP55	121	2	Mild	Pan-IgG	3779.6	143807	0	0
CP56	40	1	Mild	Pan-IgG	67862.5	74504.7	0	0
CP56	40	2	Mild	Pan-IgG	66567.6	87951.7	0	0
CP56	121	1	Mild	Pan-IgG	31407.5	95715.2	0	0
CP56	121	2	Mild	Pan-IgG	30616.6	99473.7	0	0
CP59	50	1	Moderate	Pan-IgG	12684	32084.2	0	0
CP59	50	2	Moderate	Pan-IgG	11407.6	34013.7	0	0
CP59	106	1	Moderate	Pan-IgG	9754.5	50524.7	0	0
CP59	106	2	Moderate	Pan-IgG	8523.6	59089.7	0	0
CP59	134	1	Moderate	Pan-IgG	10848.5	59341.2	0	0
CP59	134	2	Moderate	Pan-IgG	11086.6	69479.7	0	0
CP60	49	1	Moderate	Pan-IgG	75963	136636	0	0
CP60	49	2	Moderate	Pan-IgG	78597.6	161171	0	0
CP60	87	1	Moderate	Pan-IgG	37765.5	188278	0	0
CP60	87	2	Moderate	Pan-IgG	36227.6	182483	0	0
CP60	136	1	Moderate	Pan-IgG	17363.5	124242	0	0
CP60	136	2	Moderate	Pan-IgG	22685.1	151150	0	0
CP61	61	1	Mild	Pan-IgG	164994	107855	0	0
CP61	61	2	Mild	Pan-IgG	170173	115360	0	0
CP61	131	1	Mild	Pan-IgG	42924.5	164932	0	0
CP61	131	2	Mild	Pan-IgG	43292.6	165488	0	0
CP62	61	1	Mild	Pan-IgG	116434	134997	0	0
CP62	61	2	Mild	Pan-IgG	131474	133209	0	0
CP62	131	1	Mild	Pan-IgG	101778	84383.2	0	0
CP62	131	2	Mild	Pan-IgG	130019	92962.7	0	0
CP63	52	1	Severe	Pan-IgG	178324	207065	0	0
CP63	52	2	Severe	Pan-IgG	213743	212223	0	0
CP63	90	1	Severe	Pan-IgG	218863	200637	0	0
CP63	90	2	Severe	Pan-IgG	296683	275697	0	0
CP63	122	1	Severe	Pan-IgG	224552	219678	0	0
CP63	122	2	Severe	Pan-IgG	254428	269405	0	0
CP66	56	1	Mild	Pan-IgG	43282	97885.2	0	0
CP66	56	2	Mild	Pan-IgG	52528.6	138196	0	0
CP66	91	1	Mild	Pan-IgG	19371.5	95865.2	0	0
CP66	91	2	Mild	Pan-IgG	20041.6	105293	0	0
CP67	45	1	Mild	Pan-IgG	70308.5	123781	0	0
CP67	45	2	Mild	Pan-IgG	82499.6	145677	0	0
CP67	80	1	Mild	Pan-IgG	25302.5	116718	0	0
CP67	80	2	Mild	Pan-IgG	29230.6	149037	0	0
CP67	131	1	Mild	Pan-IgG	29272.5	78601.7	0	0
CP67	131	2	Mild	Pan-IgG	27291.6	104138	0	0
CP68	51	1	Mild	Pan-IgG	123092	117203	0	0
CP68	51	2	Mild	Pan-IgG	133529	135425	0	0
CP68	86	1	Mild	Pan-IgG	53022	83460.2	0	0
CP68	86	2	Mild	Pan-IgG	58555.6	195783	0	0
CP68	137	1	Mild	Pan-IgG	48544.5	65780.2	0	0
CP68	137	2	Mild	Pan-IgG	53914.6	75829.7	0	0
CP69	56	1	Mild	Pan-IgG	26306.5	148338	0	0
CP69	56	2	Mild	Pan-IgG	28630.6	157499	0	0
CP69	119	1	Mild	Pan-IgG	9677.5	157223	0	0
CP69	119	2	Mild	Pan-IgG	9189.1	153274	0	0
CP70	63	1	Mild	Pan-IgG	18978.5	98127.2	0	0
CP70	63	2	Mild	Pan-IgG	21103.6	120590	0	0
CP70	123	1	Mild	Pan-IgG	9043	105490	0	0
CP70	123	2	Mild	Pan-IgG	7900.6	90353.7	0	0
CE42	47	1	Mild	IgM	NA	65285.6	NA	0
CE42	47	2	Mild	IgM	NA	77738.9	NA	0
CE42	103	1	Mild	IgM	NA	48331.1	NA	0
CE42	103	2	Mild	IgM	NA	58263.9	NA	0
CE46	48	1	Mild	IgM	NA	24033.6	NA	0
CE46	48	2	Mild	IgM	NA	24758.4	NA	0
CE46	83	1	Mild	IgM	NA	15002.6	NA	0
CE46	83	2	Mild	IgM	NA	15892.9	NA	0
CE46	134	1	Mild	IgM	NA	12214.6	NA	0
CE46	134	2	Mild	IgM	NA	11000.9	NA	0
CE47	48	1	Mild	IgM	NA	87867.6	NA	0
CE47	48	2	Mild	IgM	NA	98249.4	NA	0
CE47	83	1	Mild	IgM	NA	39940.6	NA	0
CE47	83	2	Mild	IgM	NA	43553.9	NA	0
CE47	136	1	Mild	IgM	NA	28200.1	NA	0
CE47	136	2	Mild	IgM	NA	35519.9	NA	0
CE49	48	1	Mild	IgM	NA	135865	NA	0
CE49	48	2	Mild	IgM	NA	137683	NA	0
CE49	83	1	Mild	IgM	NA	104604	NA	0
CE49	83	2	Mild	IgM	NA	102209	NA	0
CE49	134	1	Mild	IgM	NA	68784.6	NA	0
CE49	134	2	Mild	IgM	NA	70164.9	NA	0
CE54	57	1	Mild	IgM	NA	18011.6	NA	0
CE54	57	2	Mild	IgM	NA	19785.4	NA	0
CE54	138	1	Mild	IgM	NA	16841.6	NA	0
CE54	138	2	Mild	IgM	NA	21224.9	NA	0
COV-BC	37	1	Asymptomatic	IgM	NA	89191.6	NA	0
COV-BC	37	2	Asymptomatic	IgM	NA	112154	NA	0
COV-BC	72	1	Asymptomatic	IgM	NA	63535.6	NA	0
COV-BC	72	2	Asymptomatic	IgM	NA	81559.9	NA	0
COV-BC	113	1	Asymptomatic	IgM	NA	51680.6	NA	0
COV-BC	113	2	Asymptomatic	IgM	NA	56283.9	NA	0
COV-HA	33	1	Mild-Moderate	IgM	NA	69659.6	NA	0
COV-HA	33	2	Mild-Moderate	IgM	NA	64329.4	NA	0
COV-HA	66	1	Mild-Moderate	IgM	NA	31262.1	NA	0
COV-HA	66	2	Mild-Moderate	IgM	NA	34414.9	NA	0
COV-HA	128	1	Mild-Moderate	IgM	NA	14071.6	NA	0
COV-HA	128	2	Mild-Moderate	IgM	NA	18713.9	NA	0
COV-HM	33	1	Mild-Moderate	IgM	NA	42449.6	NA	0
COV-HM	33	2	Mild-Moderate	IgM	NA	41896.9	NA	0
COV-HM	66	1	Mild-Moderate	IgM	NA	29558.6	NA	0
COV-HM	66	2	Mild-Moderate	IgM	NA	33355.9	NA	0
COV-HM	128	1	Mild-Moderate	IgM	NA	23216.1	NA	0
COV-HM	128	2	Mild-Moderate	IgM	NA	26265.9	NA	0
COV-KD	31	1	Mild-Moderate	IgM	NA	116919	NA	0
COV-KD	31	2	Mild-Moderate	IgM	NA	125965	NA	0
COV-KD	98	1	Mild-Moderate	IgM	NA	37316.1	NA	0
COV-KD	98	2	Mild-Moderate	IgM	NA	41274.9	NA	0
COV-RD	34	1	Mild-Moderate	IgM	NA	171155	NA	0
COV-RD	34	2	Mild-Moderate	IgM	NA	179970	NA	0
COV-RD	103	1	Mild-Moderate	IgM	NA	142863	NA	0
COV-RD	103	2	Mild-Moderate	IgM	NA	143737	NA	0
COV-SD	30	1	Mild-Moderate	IgM	NA	65918.1	NA	0
COV-SD	30	2	Mild-Moderate	IgM	NA	67724.9	NA	0
COV-SD	100	1	Mild-Moderate	IgM	NA	31020.1	NA	0
COV-SD	100	2	Mild-Moderate	IgM	NA	34103.9	NA	0
CP01	28	1	Mild	IgM	NA	19935.6	NA	0
CP01	28	2	Mild	IgM	NA	19992.9	NA	0
CP01	59	1	Mild	IgM	NA	15275.1	NA	0
CP01	59	2	Mild	IgM	NA	15631.9	NA	0
CP01	126	1	Mild	IgM	NA	10821.6	NA	0
CP01	126	2	Mild	IgM	NA	12491.9	NA	0
CP04	36	1	Severe	IgM	NA	185819	NA	0
CP04	36	2	Severe	IgM	NA	196441	NA	0
CP04	115	1	Severe	IgM	NA	161095	NA	0
CP04	115	2	Severe	IgM	NA	137234	NA	0
CP04	146	1	Severe	IgM	NA	138972	NA	0
CP04	146	2	Severe	IgM	NA	126288	NA	0
CP06	38	1	Mild	IgM	NA	57734.6	NA	0
CP06	38	2	Mild	IgM	NA	49216.9	NA	0
CP06	131	1	Mild	IgM	NA	39664.6	NA	0
CP06	131	2	Mild	IgM	NA	30201.9	NA	0
CP07	35	1	Moderate	IgM	NA	124562	NA	0
CP07	35	2	Moderate	IgM	NA	116826	NA	0
CP07	66	1	Moderate	IgM	NA	75160.6	NA	0
CP07	66	2	Moderate	IgM	NA	74308.9	NA	0
CP07	128	1	Moderate	IgM	NA	40734.6	NA	0
CP07	128	2	Moderate	IgM	NA	42287.9	NA	0
CP08	41	1	Mild	IgM	NA	256294	NA	0
CP08	41	2	Mild	IgM	NA	236220	NA	0
CP08	85	1	Mild	IgM	NA	215813	NA	0
CP08	85	2	Mild	IgM	NA	204797	NA	0
CP08	120	1	Mild	IgM	NA	220763	NA	0
CP08	120	2	Mild	IgM	NA	202795	NA	0
CP10	39	1	Mild	IgM	NA	24125.6	NA	0
CP10	39	2	Mild	IgM	NA	23238.4	NA	0
CP10	72	1	Mild	IgM	NA	13008.6	NA	0
CP10	72	2	Mild	IgM	NA	12399.9	NA	0
CP11	39	1	Mild	IgM	NA	52935.1	NA	0
CP11	39	2	Mild	IgM	NA	48065.9	NA	0
CP11	69	1	Mild	IgM	NA	27647.6	NA	0
CP11	69	2	Mild	IgM	NA	23825.9	NA	0
CP12	36	1	Mild	IgM	NA	36026.6	NA	0
CP12	36	2	Mild	IgM	NA	36762.9	NA	0
CP12	80	1	Mild	IgM	NA	23170.1	NA	0
CP12	80	2	Mild	IgM	NA	25195.4	NA	0
CP13	36	1	Mild	IgM	NA	57136.6	NA	0
CP13	36	2	Mild	IgM	NA	61463.4	NA	0
CP13	80	1	Mild	IgM	NA	32481.6	NA	0
CP13	80	2	Mild	IgM	NA	36589.9	NA	0
CP14	39	1	Moderate	IgM	NA	75621.6	NA	0
CP14	39	2	Moderate	IgM	NA	85622.9	NA	0
CP14	69	1	Moderate	IgM	NA	62937.6	NA	0
CP14	69	2	Moderate	IgM	NA	78613.4	NA	0
CP15	37	1	Mild	IgM	NA	66966.1	NA	0
CP15	37	2	Mild	IgM	NA	67851.4	NA	0
CP15	67	1	Mild	IgM	NA	45143.1	NA	0
CP15	67	2	Mild	IgM	NA	45176.9	NA	0
CP16	36	1	Severe	IgM	NA	115918	NA	0
CP16	36	2	Severe	IgM	NA	125182	NA	0
CP16	80	1	Severe	IgM	NA	50081.1	NA	0
CP16	80	2	Severe	IgM	NA	53843.9	NA	0
CP17	37	1	Moderate	IgM	NA	182573	NA	0
CP17	37	2	Moderate	IgM	NA	185725	NA	0
CP17	67	1	Moderate	IgM	NA	134070	NA	0
CP17	67	2	Moderate	IgM	NA	150758	NA	0
CP18	42	1	Moderate	IgM	NA	78613.6	NA	0
CP18	42	2	Moderate	IgM	NA	71396.4	NA	0
CP18	72	1	Moderate	IgM	NA	40988.1	NA	0
CP18	72	2	Moderate	IgM	NA	42563.9	NA	0
CP19	39	1	Mild	IgM	NA	123469	NA	0
CP19	39	2	Mild	IgM	NA	132687	NA	0
CP19	69	1	Mild	IgM	NA	109714	NA	0
CP19	69	2	Mild	IgM	NA	109782	NA	0
CP24	41	1	Moderate	IgM	NA	88869.1	NA	0
CP24	41	2	Moderate	IgM	NA	87682.9	NA	0
CP24	70	1	Moderate	IgM	NA	65124.1	NA	0
CP24	70	2	Moderate	IgM	NA	57020.9	NA	0
CP24	119	1	Moderate	IgM	NA	42955.6	NA	0
CP24	119	2	Moderate	IgM	NA	47501.9	NA	0
CP25	41	1	Moderate	IgM	NA	80674.1	NA	0
CP25	41	2	Moderate	IgM	NA	82699.4	NA	0
CP25	70	1	Moderate	IgM	NA	64295.6	NA	0
CP25	70	2	Moderate	IgM	NA	69427.9	NA	0
CP25	119	1	Moderate	IgM	NA	47513.6	NA	0
CP25	119	2	Moderate	IgM	NA	52646.9	NA	0
CP27	33	1	Mild	IgM	NA	15256.1	NA	0
CP27	33	2	Mild	IgM	NA	16577.9	NA	0
CP27	62	1	Mild	IgM	NA	21915.6	NA	0
CP27	62	2	Mild	IgM	NA	21661.9	NA	0
CP28	33	1	Mild	IgM	NA	93899.1	NA	0
CP28	33	2	Mild	IgM	NA	89202.9	NA	0
CP28	62	1	Mild	IgM	NA	83356.6	NA	0
CP28	62	2	Mild	IgM	NA	87544.9	NA	0
CP29	29	1	Mild	IgM	NA	24010.6	NA	0
CP29	29	2	Mild	IgM	NA	23456.9	NA	0
CP29	65	1	Mild	IgM	NA	19625.1	NA	0
CP29	65	2	Mild	IgM	NA	18451.4	NA	0
CP30	32	1	Mild	IgM	NA	147859	NA	0
CP30	32	2	Mild	IgM	NA	146476	NA	0
CP30	61	1	Mild	IgM	NA	115976	NA	0
CP30	61	2	Mild	IgM	NA	114663	NA	0
CP30	122	1	Mild	IgM	NA	90642.1	NA	0
CP30	122	2	Mild	IgM	NA	105466	NA	0
CP31	42	1	Severe	IgM	NA	119199	NA	0
CP31	42	2	Severe	IgM	NA	115790	NA	0
CP31	70	1	Severe	IgM	NA	68991.6	NA	0
CP31	70	2	Severe	IgM	NA	74964.9	NA	0
CP31	131	1	Severe	IgM	NA	25990.6	NA	0
CP31	131	2	Severe	IgM	NA	33724.4	NA	0
CP32	40	1	Mild	IgM	NA	177830	NA	0
CP32	40	2	Mild	IgM	NA	177991	NA	0
CP32	68	1	Mild	IgM	NA	161394	NA	0
CP32	68	2	Mild	IgM	NA	155546	NA	0
CP32	129	1	Mild	IgM	NA	118347	NA	0
CP32	129	2	Mild	IgM	NA	120141	NA	0
CP33	35	1	Mild	IgM	NA	11311.6	NA	0
CP33	35	2	Mild	IgM	NA	13495.9	NA	0
CP33	63	1	Mild	IgM	NA	5263.6	NA	0
CP33	63	2	Mild	IgM	NA	5650.9	NA	0
CP33	124	1	Mild	IgM	NA	3450.6	NA	0
CP33	124	2	Mild	IgM	NA	3713.9	NA	0
CP34	46	1	Mild	IgM	NA	142598	NA	0
CP34	46	2	Mild	IgM	NA	135795	NA	0
CP34	135	1	Mild	IgM	NA	84184.6	NA	0
CP34	135	2	Mild	IgM	NA	80109.9	NA	0
CP35	31	1	Severe	IgM	NA	62649.6	NA	0
CP35	31	2	Severe	IgM	NA	67563.4	NA	0
CP35	120	1	Severe	IgM	NA	20971.6	NA	0
CP35	120	2	Severe	IgM	NA	20280.9	NA	0
CP36	33	1	Mild	IgM	NA	33207.1	NA	0
CP36	33	2	Mild	IgM	NA	38581.9	NA	0
CP36	61	1	Mild	IgM	NA	23043.6	NA	0
CP36	61	2	Mild	IgM	NA	25574.9	NA	0
CP36	122	1	Mild	IgM	NA	15253.6	NA	0
CP36	122	2	Mild	IgM	NA	18795.4	NA	0
CP37	33	1	Mild	IgM	NA	37120.1	NA	0
CP37	33	2	Mild	IgM	NA	43254.9	NA	0
CP37	122	1	Mild	IgM	NA	17949.6	NA	0
CP37	122	2	Mild	IgM	NA	21431.9	NA	0
CP38	40	1	Mild	IgM	NA	193219	NA	0
CP38	40	2	Mild	IgM	NA	199791	NA	0
CP38	135	1	Mild	IgM	NA	71949.6	NA	0
CP38	135	2	Mild	IgM	NA	91619.9	NA	0
CP39	26	1	Moderate	IgM	NA	164111	NA	0
CP39	26	2	Moderate	IgM	NA	169162	NA	0
CP39	84	1	Moderate	IgM	NA	74401.6	NA	0
CP39	84	2	Moderate	IgM	NA	79257.9	NA	0
CP40	47	1	Mild	IgM	NA	58092.1	NA	0
CP40	47	2	Mild	IgM	NA	59506.9	NA	0
CP40	75	1	Mild	IgM	NA	44233.6	NA	0
CP40	75	2	Mild	IgM	NA	48203.9	NA	0
CP40	122	1	Mild	IgM	NA	20281.6	NA	0
CP40	122	2	Mild	IgM	NA	32492.4	NA	0
CP41	39	1	Moderate	IgM	NA	139318	NA	0
CP41	39	2	Moderate	IgM	NA	142241	NA	0
CP41	71	1	Moderate	IgM	NA	82320.6	NA	0
CP41	71	2	Moderate	IgM	NA	79579.9	NA	0
CP42	46	1	Moderate	IgM	NA	103717	NA	0
CP42	46	2	Moderate	IgM	NA	119175	NA	0
CP42	74	1	Moderate	IgM	NA	77129.6	NA	0
CP42	74	2	Moderate	IgM	NA	82480.9	NA	0
CP42	121	1	Moderate	IgM	NA	55893.6	NA	0
CP42	121	2	Moderate	IgM	NA	73548.9	NA	0
CP44	29	1	Mild	IgM	NA	59990.6	NA	0
CP44	29	2	Mild	IgM	NA	68092.9	NA	0
CP44	68	1	Mild	IgM	NA	28085.6	NA	0
CP44	68	2	Mild	IgM	NA	32549.9	NA	0
CP44	131	1	Mild	IgM	NA	19889.6	NA	0
CP44	131	2	Mild	IgM	NA	23825.9	NA	0
CP45	44	1	Mild	IgM	NA	72491.1	NA	0
CP45	44	2	Mild	IgM	NA	81904.9	NA	0
CP45	84	1	Mild	IgM	NA	38329.1	NA	0
CP45	84	2	Mild	IgM	NA	40629.9	NA	0
CP45	147	1	Mild	IgM	NA	20960.1	NA	0
CP45	147	2	Mild	IgM	NA	27692.9	NA	0
CP46	41	1	Mild	IgM	NA	184541	NA	0
CP46	41	2	Mild	IgM	NA	185483	NA	0
CP46	81	1	Mild	IgM	NA	171362	NA	0
CP46	81	2	Mild	IgM	NA	173893	NA	0
CP46	142	1	Mild	IgM	NA	108091	NA	0
CP46	142	2	Mild	IgM	NA	128279	NA	0
CP48	54	1	Moderate	IgM	NA	41390.6	NA	0
CP48	54	2	Moderate	IgM	NA	49619.9	NA	0
CP48	149	1	Moderate	IgM	NA	28614.6	NA	0
CP48	149	2	Moderate	IgM	NA	34023.4	NA	0
CP49	51	1	Mild	IgM	NA	41022.6	NA	0
CP49	51	2	Mild	IgM	NA	46177.9	NA	0
CP49	100	1	Mild	IgM	NA	22099.6	NA	0
CP49	100	2	Mild	IgM	NA	26794.9	NA	0
CP49	146	1	Mild	IgM	NA	24102.6	NA	0
CP49	146	2	Mild	IgM	NA	24493.4	NA	0
CP52	45	1	Moderate	IgM	NA	15258.6	NA	0
CP52	45	2	Moderate	IgM	NA	15646.9	NA	0
CP52	94	1	Moderate	IgM	NA	11011.1	NA	0
CP52	94	2	Moderate	IgM	NA	11665.9	NA	0
CP52	145	1	Moderate	IgM	NA	8291.6	NA	0
CP52	145	2	Moderate	IgM	NA	8946.9	NA	0
CP53	44	1	Mild	IgM	NA	60220.6	NA	0
CP53	44	2	Mild	IgM	NA	68852.9	NA	0
CP53	144	1	Mild	IgM	NA	46777.6	NA	0
CP53	144	2	Mild	IgM	NA	48364.9	NA	0
CP54	40	1	Mild	IgM	NA	36107.1	NA	0
CP54	40	2	Mild	IgM	NA	39617.4	NA	0
CP54	121	1	Mild	IgM	NA	14188.1	NA	0
CP54	121	2	Mild	IgM	NA	18846.9	NA	0
CP55	40	1	Mild	IgM	NA	51128.1	NA	0
CP55	40	2	Mild	IgM	NA	61071.9	NA	0
CP55	121	1	Mild	IgM	NA	16271.6	NA	0
CP55	121	2	Mild	IgM	NA	24400.9	NA	0
CP56	40	1	Mild	IgM	NA	130041	NA	0
CP56	40	2	Mild	IgM	NA	135749	NA	0
CP56	121	1	Mild	IgM	NA	51128.1	NA	0
CP56	121	2	Mild	IgM	NA	53763.4	NA	0
CP59	50	1	Moderate	IgM	NA	20672.6	NA	0
CP59	50	2	Moderate	IgM	NA	22973.9	NA	0
CP59	106	1	Moderate	IgM	NA	11299.6	NA	0
CP59	106	2	Moderate	IgM	NA	11704.9	NA	0
CP59	134	1	Moderate	IgM	NA	9538.1	NA	0
CP59	134	2	Moderate	IgM	NA	10473.4	NA	0
CP60	49	1	Moderate	IgM	NA	162350	NA	0
CP60	49	2	Moderate	IgM	NA	155984	NA	0
CP60	87	1	Moderate	IgM	NA	107528	NA	0
CP60	87	2	Moderate	IgM	NA	142943	NA	0
CP60	136	1	Moderate	IgM	NA	103545	NA	0
CP60	136	2	Moderate	IgM	NA	110887	NA	0
CP61	61	1	Mild	IgM	NA	184806	NA	0
CP61	61	2	Mild	IgM	NA	178704	NA	0
CP61	131	1	Mild	IgM	NA	18623.1	NA	0
CP61	131	2	Mild	IgM	NA	20027.4	NA	0
CP62	61	1	Mild	IgM	NA	54040.1	NA	0
CP62	61	2	Mild	IgM	NA	57434.9	NA	0
CP62	131	1	Mild	IgM	NA	129097	NA	0
CP62	131	2	Mild	IgM	NA	134092	NA	0
CP63	52	1	Severe	IgM	NA	97973.6	NA	0
CP63	52	2	Severe	IgM	NA	109356	NA	0
CP63	90	1	Severe	IgM	NA	43681.1	NA	0
CP63	90	2	Severe	IgM	NA	46707.9	NA	0
CP63	122	1	Severe	IgM	NA	31399.6	NA	0
CP63	122	2	Severe	IgM	NA	34437.9	NA	0
CP66	56	1	Mild	IgM	NA	110750	NA	0
CP66	56	2	Mild	IgM	NA	109782	NA	0
CP66	91	1	Mild	IgM	NA	56135.1	NA	0
CP66	91	2	Mild	IgM	NA	71730.4	NA	0
CP67	45	1	Mild	IgM	NA	72157.1	NA	0
CP67	45	2	Mild	IgM	NA	60772.4	NA	0
CP67	80	1	Mild	IgM	NA	55168.1	NA	0
CP67	80	2	Mild	IgM	NA	76103.9	NA	0
CP67	131	1	Mild	IgM	NA	34783.6	NA	0
CP67	131	2	Mild	IgM	NA	56214.9	NA	0
CP68	51	1	Mild	IgM	NA	43485.1	NA	0
CP68	51	2	Mild	IgM	NA	58079.9	NA	0
CP68	86	1	Mild	IgM	NA	35232.6	NA	0
CP68	86	2	Mild	IgM	NA	44232.9	NA	0
CP68	137	1	Mild	IgM	NA	26404.6	NA	0
CP68	137	2	Mild	IgM	NA	30984.9	NA	0
CP69	56	1	Mild	IgM	NA	79442.6	NA	0
CP69	56	2	Mild	IgM	NA	86762.4	NA	0
CP69	119	1	Mild	IgM	NA	60105.6	NA	0
CP69	119	2	Mild	IgM	NA	70348.9	NA	0
CP70	63	1	Mild	IgM	NA	23941.6	NA	0
CP70	63	2	Mild	IgM	NA	26921.9	NA	0
CP70	123	1	Mild	IgM	NA	12937.6	NA	0
CP70	123	2	Mild	IgM	NA	14190.9	NA	0
CE42	47	1	Mild	IgA1	NA	3021.6	NA	0
CE42	47	2	Mild	IgA1	NA	3747.6	NA	0
CE42	103	1	Mild	IgA1	NA	2497.6	NA	0
CE42	103	2	Mild	IgA1	NA	2922.6	NA	0
CE46	48	1	Mild	IgA1	NA	6930.6	NA	0
CE46	48	2	Mild	IgA1	NA	6616.6	NA	0
CE46	83	1	Mild	IgA1	NA	2454.6	NA	0
CE46	83	2	Mild	IgA1	NA	2718.6	NA	0
CE46	134	1	Mild	IgA1	NA	2627.6	NA	0
CE46	134	2	Mild	IgA1	NA	2730.6	NA	0
CE47	48	1	Mild	IgA1	NA	1577.6	NA	0
CE47	48	2	Mild	IgA1	NA	1881.6	NA	0
CE47	83	1	Mild	IgA1	NA	1519.6	NA	0
CE47	83	2	Mild	IgA1	NA	1813.6	NA	0
CE47	136	1	Mild	IgA1	NA	1521.6	NA	0
CE47	136	2	Mild	IgA1	NA	1803.1	NA	0
CE49	48	1	Mild	IgA1	NA	3103.6	NA	0
CE49	48	2	Mild	IgA1	NA	3086.6	NA	0
CE49	83	1	Mild	IgA1	NA	2946.1	NA	0
CE49	83	2	Mild	IgA1	NA	3064.6	NA	0
CE49	134	1	Mild	IgA1	NA	3922.6	NA	0
CE49	134	2	Mild	IgA1	NA	4171.6	NA	0
CE54	57	1	Mild	IgA1	NA	172.6	NA	0
CE54	57	2	Mild	IgA1	NA	197.1	NA	0
CE54	138	1	Mild	IgA1	NA	183.6	NA	0
CE54	138	2	Mild	IgA1	NA	206.6	NA	0
COV-BC	37	1	Asymptomatic	IgA1	NA	2725.6	NA	0
COV-BC	37	2	Asymptomatic	IgA1	NA	3022.6	NA	0
COV-BC	72	1	Asymptomatic	IgA1	NA	2164.6	NA	0
COV-BC	72	2	Asymptomatic	IgA1	NA	2472.6	NA	0
COV-BC	113	1	Asymptomatic	IgA1	NA	2042.1	NA	0
COV-BC	113	2	Asymptomatic	IgA1	NA	2646.6	NA	0
COV-HA	33	1	Mild-Moderate	IgA1	NA	6318.6	NA	0
COV-HA	33	2	Mild-Moderate	IgA1	NA	7003.6	NA	0
COV-HA	66	1	Mild-Moderate	IgA1	NA	4738.6	NA	0
COV-HA	66	2	Mild-Moderate	IgA1	NA	5518.6	NA	0
COV-HA	128	1	Mild-Moderate	IgA1	NA	3488.6	NA	0
COV-HA	128	2	Mild-Moderate	IgA1	NA	4251.6	NA	0
COV-HM	33	1	Mild-Moderate	IgA1	NA	9987.6	NA	0
COV-HM	33	2	Mild-Moderate	IgA1	NA	10368.6	NA	0
COV-HM	66	1	Mild-Moderate	IgA1	NA	5120.1	NA	0
COV-HM	66	2	Mild-Moderate	IgA1	NA	6157.6	NA	0
COV-HM	128	1	Mild-Moderate	IgA1	NA	4184.1	NA	0
COV-HM	128	2	Mild-Moderate	IgA1	NA	5187.6	NA	0
COV-KD	31	1	Mild-Moderate	IgA1	NA	3340.6	NA	0
COV-KD	31	2	Mild-Moderate	IgA1	NA	3313.6	NA	0
COV-KD	98	1	Mild-Moderate	IgA1	NA	1507.1	NA	0
COV-KD	98	2	Mild-Moderate	IgA1	NA	1649.1	NA	0
COV-RD	34	1	Mild-Moderate	IgA1	NA	11589.6	NA	0
COV-RD	34	2	Mild-Moderate	IgA1	NA	12799.1	NA	0
COV-RD	103	1	Mild-Moderate	IgA1	NA	5721.1	NA	0
COV-RD	103	2	Mild-Moderate	IgA1	NA	5908.1	NA	0
COV-SD	30	1	Mild-Moderate	IgA1	NA	10114.6	NA	0
COV-SD	30	2	Mild-Moderate	IgA1	NA	11388.6	NA	0
COV-SD	100	1	Mild-Moderate	IgA1	NA	5459.1	NA	0
COV-SD	100	2	Mild-Moderate	IgA1	NA	5974.1	NA	0
CP01	28	1	Mild	IgA1	NA	1486.1	NA	0
CP01	28	2	Mild	IgA1	NA	1886.6	NA	0
CP01	59	1	Mild	IgA1	NA	1329.6	NA	0
CP01	59	2	Mild	IgA1	NA	1612.6	NA	0
CP01	126	1	Mild	IgA1	NA	1502.1	NA	0
CP01	126	2	Mild	IgA1	NA	1930.6	NA	0
CP04	36	1	Severe	IgA1	NA	3896.6	NA	0
CP04	36	2	Severe	IgA1	NA	4452.6	NA	0
CP04	115	1	Severe	IgA1	NA	2776.6	NA	0
CP04	115	2	Severe	IgA1	NA	2993.6	NA	0
CP04	146	1	Severe	IgA1	NA	2939.6	NA	0
CP04	146	2	Severe	IgA1	NA	3305.6	NA	0
CP06	38	1	Mild	IgA1	NA	11762.1	NA	0
CP06	38	2	Mild	IgA1	NA	12559.6	NA	0
CP06	131	1	Mild	IgA1	NA	4484.6	NA	0
CP06	131	2	Mild	IgA1	NA	5053.6	NA	0
CP07	35	1	Moderate	IgA1	NA	7521.6	NA	0
CP07	35	2	Moderate	IgA1	NA	8140.6	NA	0
CP07	66	1	Moderate	IgA1	NA	4012.1	NA	0
CP07	66	2	Moderate	IgA1	NA	3880.6	NA	0
CP07	128	1	Moderate	IgA1	NA	4598.6	NA	0
CP07	128	2	Moderate	IgA1	NA	4289.6	NA	0
CP08	41	1	Mild	IgA1	NA	2657.6	NA	0
CP08	41	2	Mild	IgA1	NA	2515.6	NA	0
CP08	85	1	Mild	IgA1	NA	1974.6	NA	0
CP08	85	2	Mild	IgA1	NA	1841.6	NA	0
CP08	120	1	Mild	IgA1	NA	2078.6	NA	0
CP08	120	2	Mild	IgA1	NA	2155.6	NA	0
CP10	39	1	Mild	IgA1	NA	2533.1	NA	0
CP10	39	2	Mild	IgA1	NA	2986.1	NA	0
CP10	72	1	Mild	IgA1	NA	3515.6	NA	0
CP10	72	2	Mild	IgA1	NA	4177.6	NA	0
CP11	39	1	Mild	IgA1	NA	22770.6	NA	0
CP11	39	2	Mild	IgA1	NA	23198.1	NA	0
CP11	69	1	Mild	IgA1	NA	10466.1	NA	0
CP11	69	2	Mild	IgA1	NA	11844.6	NA	0
CP12	36	1	Mild	IgA1	NA	3339.6	NA	0
CP12	36	2	Mild	IgA1	NA	3640.6	NA	0
CP12	80	1	Mild	IgA1	NA	1678.6	NA	0
CP12	80	2	Mild	IgA1	NA	1914.6	NA	0
CP13	36	1	Mild	IgA1	NA	7748.6	NA	0
CP13	36	2	Mild	IgA1	NA	8221.6	NA	0
CP13	80	1	Mild	IgA1	NA	3808.6	NA	0
CP13	80	2	Mild	IgA1	NA	4120.1	NA	0
CP14	39	1	Moderate	IgA1	NA	5307.6	NA	0
CP14	39	2	Moderate	IgA1	NA	5899.1	NA	0
CP14	69	1	Moderate	IgA1	NA	4472.6	NA	0
CP14	69	2	Moderate	IgA1	NA	5025.6	NA	0
CP15	37	1	Mild	IgA1	NA	8033.6	NA	0
CP15	37	2	Mild	IgA1	NA	7784.6	NA	0
CP15	67	1	Mild	IgA1	NA	4067.6	NA	0
CP15	67	2	Mild	IgA1	NA	4522.6	NA	0
CP16	36	1	Severe	IgA1	NA	12669.6	NA	0
CP16	36	2	Severe	IgA1	NA	14379.6	NA	0
CP16	80	1	Severe	IgA1	NA	4569.6	NA	0
CP16	80	2	Severe	IgA1	NA	5550.1	NA	0
CP17	37	1	Moderate	IgA1	NA	3215.6	NA	0
CP17	37	2	Moderate	IgA1	NA	3528.6	NA	0
CP17	67	1	Moderate	IgA1	NA	2503.6	NA	0
CP17	67	2	Moderate	IgA1	NA	2811.6	NA	0
CP18	42	1	Moderate	IgA1	NA	4326.1	NA	0
CP18	42	2	Moderate	IgA1	NA	4531.6	NA	0
CP18	72	1	Moderate	IgA1	NA	2077.6	NA	0
CP18	72	2	Moderate	IgA1	NA	2581.6	NA	0
CP19	39	1	Mild	IgA1	NA	4549.1	NA	0
CP19	39	2	Mild	IgA1	NA	5106.6	NA	0
CP19	69	1	Mild	IgA1	NA	3316.6	NA	0
CP19	69	2	Mild	IgA1	NA	3534.1	NA	0
CP24	41	1	Moderate	IgA1	NA	12926.6	NA	0
CP24	41	2	Moderate	IgA1	NA	13403.6	NA	0
CP24	70	1	Moderate	IgA1	NA	6570.6	NA	0
CP24	70	2	Moderate	IgA1	NA	6779.6	NA	0
CP24	119	1	Moderate	IgA1	NA	5835.6	NA	0
CP24	119	2	Moderate	IgA1	NA	7025.6	NA	0
CP25	41	1	Moderate	IgA1	NA	12185.6	NA	0
CP25	41	2	Moderate	IgA1	NA	13339.6	NA	0
CP25	70	1	Moderate	IgA1	NA	7036.6	NA	0
CP25	70	2	Moderate	IgA1	NA	8183.6	NA	0
CP25	119	1	Moderate	IgA1	NA	7121.6	NA	0
CP25	119	2	Moderate	IgA1	NA	7335.6	NA	0
CP27	33	1	Mild	IgA1	NA	88596.1	NA	0
CP27	33	2	Mild	IgA1	NA	82550.6	NA	0
CP27	62	1	Mild	IgA1	NA	77891.6	NA	0
CP27	62	2	Mild	IgA1	NA	75208.6	NA	0
CP28	33	1	Mild	IgA1	NA	23564.6	NA	0
CP28	33	2	Mild	IgA1	NA	24514.1	NA	0
CP28	62	1	Mild	IgA1	NA	13956.6	NA	0
CP28	62	2	Mild	IgA1	NA	15788.6	NA	0
CP29	29	1	Mild	IgA1	NA	3507.1	NA	0
CP29	29	2	Mild	IgA1	NA	4175.1	NA	0
CP29	65	1	Mild	IgA1	NA	1499.6	NA	0
CP29	65	2	Mild	IgA1	NA	1819.6	NA	0
CP30	32	1	Mild	IgA1	NA	2598.6	NA	0
CP30	32	2	Mild	IgA1	NA	3025.6	NA	0
CP30	61	1	Mild	IgA1	NA	1420.6	NA	0
CP30	61	2	Mild	IgA1	NA	1650.6	NA	0
CP30	143	1	Mild	IgA1	NA	2178.6	NA	0
CP30	143	2	Mild	IgA1	NA	2679.6	NA	0
CP31	42	1	Severe	IgA1	NA	6280.6	NA	0
CP31	42	2	Severe	IgA1	NA	5535.6	NA	0
CP31	70	1	Severe	IgA1	NA	3322.1	NA	0
CP31	70	2	Severe	IgA1	NA	3500.6	NA	0
CP31	131	1	Severe	IgA1	NA	3442.6	NA	0
CP31	131	2	Severe	IgA1	NA	3400.6	NA	0
CP32	40	1	Mild	IgA1	NA	19446.6	NA	0
CP32	40	2	Mild	IgA1	NA	19919.1	NA	0
CP32	68	1	Mild	IgA1	NA	16585.6	NA	0
CP32	68	2	Mild	IgA1	NA	16986.6	NA	0
CP32	129	1	Mild	IgA1	NA	16004.6	NA	0
CP32	129	2	Mild	IgA1	NA	17459.6	NA	0
CP33	35	1	Mild	IgA1	NA	10485.6	NA	0
CP33	35	2	Mild	IgA1	NA	12704.6	NA	0
CP33	63	1	Mild	IgA1	NA	5359.6	NA	0
CP33	63	2	Mild	IgA1	NA	6788.6	NA	0
CP33	124	1	Mild	IgA1	NA	3160.6	NA	0
CP33	124	2	Mild	IgA1	NA	4203.1	NA	0
CP34	46	1	Mild	IgA1	NA	13081.6	NA	0
CP34	46	2	Mild	IgA1	NA	13618.1	NA	0
CP34	135	1	Mild	IgA1	NA	5125.6	NA	0
CP34	135	2	Mild	IgA1	NA	5847.6	NA	0
CP35	31	1	Severe	IgA1	NA	8342.6	NA	0
CP35	31	2	Severe	IgA1	NA	9314.1	NA	0
CP35	120	1	Severe	IgA1	NA	4334.1	NA	0
CP35	120	2	Severe	IgA1	NA	5448.6	NA	0
CP36	33	1	Mild	IgA1	NA	9634.6	NA	0
CP36	33	2	Mild	IgA1	NA	11350.6	NA	0
CP36	61	1	Mild	IgA1	NA	4726.6	NA	0
CP36	61	2	Mild	IgA1	NA	5046.6	NA	0
CP36	122	1	Mild	IgA1	NA	3577.1	NA	0
CP36	122	2	Mild	IgA1	NA	4381.6	NA	0
CP37	33	1	Mild	IgA1	NA	4886.6	NA	0
CP37	33	2	Mild	IgA1	NA	5732.1	NA	0
CP37	122	1	Mild	IgA1	NA	2765.6	NA	0
CP37	122	2	Mild	IgA1	NA	3359.6	NA	0
CP38	40	1	Mild	IgA1	NA	3253.1	NA	0
CP38	40	2	Mild	IgA1	NA	3657.1	NA	0
CP38	135	1	Mild	IgA1	NA	4222.1	NA	0
CP38	135	2	Mild	IgA1	NA	5234.6	NA	0
CP39	26	1	Moderate	IgA1	NA	4175.1	NA	0
CP39	26	2	Moderate	IgA1	NA	4222.1	NA	0
CP39	84	1	Moderate	IgA1	NA	2425.6	NA	0
CP39	84	2	Moderate	IgA1	NA	2807.6	NA	0
CP40	47	1	Mild	IgA1	NA	13388.6	NA	0
CP40	47	2	Mild	IgA1	NA	15375.6	NA	0
CP40	75	1	Mild	IgA1	NA	10078.6	NA	0
CP40	75	2	Mild	IgA1	NA	10849.6	NA	0
CP40	122	1	Mild	IgA1	NA	8651.6	NA	0
CP40	122	2	Mild	IgA1	NA	9866.6	NA	0
CP41	39	1	Moderate	IgA1	NA	7638.6	NA	0
CP41	39	2	Moderate	IgA1	NA	8192.6	NA	0
CP41	71	1	Moderate	IgA1	NA	4808.6	NA	0
CP41	71	2	Moderate	IgA1	NA	6071.6	NA	0
CP42	46	1	Moderate	IgA1	NA	5169.6	NA	0
CP42	46	2	Moderate	IgA1	NA	6261.1	NA	0
CP42	74	1	Moderate	IgA1	NA	3011.6	NA	0
CP42	74	2	Moderate	IgA1	NA	3457.6	NA	0
CP42	121	1	Moderate	IgA1	NA	2417.1	NA	0
CP42	121	2	Moderate	IgA1	NA	2870.6	NA	0
CP44	29	1	Mild	IgA1	NA	14030.1	NA	0
CP44	29	2	Mild	IgA1	NA	14829.1	NA	0
CP44	68	1	Mild	IgA1	NA	4191.6	NA	0
CP44	68	2	Mild	IgA1	NA	4666.1	NA	0
CP44	131	1	Mild	IgA1	NA	2479.6	NA	0
CP44	131	2	Mild	IgA1	NA	2976.6	NA	0
CP45	44	1	Mild	IgA1	NA	2018.6	NA	0
CP45	44	2	Mild	IgA1	NA	2363.6	NA	0
CP45	84	1	Mild	IgA1	NA	1701.6	NA	0
CP45	84	2	Mild	IgA1	NA	1805.6	NA	0
CP45	147	1	Mild	IgA1	NA	1746.6	NA	0
CP45	147	2	Mild	IgA1	NA	1884.6	NA	0
CP46	41	1	Mild	IgA1	NA	6999.6	NA	0
CP46	41	2	Mild	IgA1	NA	7578.6	NA	0
CP46	81	1	Mild	IgA1	NA	5389.6	NA	0
CP46	81	2	Mild	IgA1	NA	5522.6	NA	0
CP46	142	1	Mild	IgA1	NA	5272.6	NA	0
CP46	142	2	Mild	IgA1	NA	6062.6	NA	0
CP48	54	1	Moderate	IgA1	NA	6412.6	NA	0
CP48	54	2	Moderate	IgA1	NA	7496.1	NA	0
CP48	149	1	Moderate	IgA1	NA	2368.1	NA	0
CP48	149	2	Moderate	IgA1	NA	2909.6	NA	0
CP49	51	1	Mild	IgA1	NA	3929.6	NA	0
CP49	51	2	Mild	IgA1	NA	4345.6	NA	0
CP49	100	1	Mild	IgA1	NA	1719.1	NA	0
CP49	100	2	Mild	IgA1	NA	2455.6	NA	0
CP49	146	1	Mild	IgA1	NA	1562.1	NA	0
CP49	146	2	Mild	IgA1	NA	1955.1	NA	0
CP52	45	1	Moderate	IgA1	NA	5871.1	NA	0
CP52	45	2	Moderate	IgA1	NA	5918.6	NA	0
CP52	94	1	Moderate	IgA1	NA	2162.6	NA	0
CP52	94	2	Moderate	IgA1	NA	2283.6	NA	0
CP52	145	1	Moderate	IgA1	NA	2142.6	NA	0
CP52	145	2	Moderate	IgA1	NA	2655.6	NA	0
CP53	44	1	Mild	IgA1	NA	2340.6	NA	0
CP53	44	2	Mild	IgA1	NA	2789.6	NA	0
CP53	144	1	Mild	IgA1	NA	1187.1	NA	0
CP53	144	2	Mild	IgA1	NA	1419.6	NA	0
CP54	40	1	Mild	IgA1	NA	3328.1	NA	0
CP54	40	2	Mild	IgA1	NA	3883.6	NA	0
CP54	121	1	Mild	IgA1	NA	2476.6	NA	0
CP54	121	2	Mild	IgA1	NA	2686.6	NA	0
CP55	40	1	Mild	IgA1	NA	4870.6	NA	0
CP55	40	2	Mild	IgA1	NA	5568.6	NA	0
CP55	121	1	Mild	IgA1	NA	3155.6	NA	0
CP55	121	2	Mild	IgA1	NA	3795.6	NA	0
CP56	40	1	Mild	IgA1	NA	2242.1	NA	0
CP56	40	2	Mild	IgA1	NA	3030.6	NA	0
CP56	121	1	Mild	IgA1	NA	1689.6	NA	0
CP56	121	2	Mild	IgA1	NA	2006.6	NA	0
CP59	50	1	Moderate	IgA1	NA	1202.6	NA	0
CP59	50	2	Moderate	IgA1	NA	1515.6	NA	0
CP59	106	1	Moderate	IgA1	NA	1215.6	NA	0
CP59	106	2	Moderate	IgA1	NA	1442.6	NA	0
CP59	134	1	Moderate	IgA1	NA	1628.6	NA	0
CP59	134	2	Moderate	IgA1	NA	1930.6	NA	0
CP60	49	1	Moderate	IgA1	NA	7352.6	NA	0
CP60	49	2	Moderate	IgA1	NA	8402.6	NA	0
CP60	87	1	Moderate	IgA1	NA	7457.1	NA	0
CP60	87	2	Moderate	IgA1	NA	8172.6	NA	0
CP60	136	1	Moderate	IgA1	NA	8463.6	NA	0
CP60	136	2	Moderate	IgA1	NA	9844.6	NA	0
CP61	61	1	Mild	IgA1	NA	26706.6	NA	0
CP61	61	2	Mild	IgA1	NA	26488.6	NA	0
CP61	131	1	Mild	IgA1	NA	14142.6	NA	0
CP61	131	2	Mild	IgA1	NA	16628.6	NA	0
CP62	61	1	Mild	IgA1	NA	24681.6	NA	0
CP62	61	2	Mild	IgA1	NA	28162.1	NA	0
CP62	131	1	Mild	IgA1	NA	15313.1	NA	0
CP62	131	2	Mild	IgA1	NA	15757.6	NA	0
CP63	52	1	Severe	IgA1	NA	2036.6	NA	0
CP63	52	2	Severe	IgA1	NA	1835.6	NA	0
CP63	90	1	Severe	IgA1	NA	1575.6	NA	0
CP63	90	2	Severe	IgA1	NA	1420.6	NA	0
CP63	122	1	Severe	IgA1	NA	2060.6	NA	0
CP63	122	2	Severe	IgA1	NA	2100.6	NA	0
CP66	56	1	Mild	IgA1	NA	2535.6	NA	0
CP66	56	2	Mild	IgA1	NA	2653.6	NA	0
CP66	91	1	Mild	IgA1	NA	2040.6	NA	0
CP66	91	2	Mild	IgA1	NA	2425.6	NA	0
CP67	45	1	Mild	IgA1	NA	2354.6	NA	0
CP67	45	2	Mild	IgA1	NA	2400.6	NA	0
CP67	80	1	Mild	IgA1	NA	2175.6	NA	0
CP67	80	2	Mild	IgA1	NA	2682.6	NA	0
CP67	131	1	Mild	IgA1	NA	2514.6	NA	0
CP67	131	2	Mild	IgA1	NA	3024.6	NA	0
CP68	51	1	Mild	IgA1	NA	7249.6	NA	0
CP68	51	2	Mild	IgA1	NA	8823.6	NA	0
CP68	86	1	Mild	IgA1	NA	4432.6	NA	0
CP68	86	2	Mild	IgA1	NA	5047.6	NA	0
CP68	137	1	Mild	IgA1	NA	5412.6	NA	0
CP68	137	2	Mild	IgA1	NA	7143.6	NA	0
CP69	56	1	Mild	IgA1	NA	6354.1	NA	0
CP69	56	2	Mild	IgA1	NA	7240.1	NA	0
CP69	119	1	Mild	IgA1	NA	5302.1	NA	0
CP69	119	2	Mild	IgA1	NA	5720.6	NA	0
CP70	63	1	Mild	IgA1	NA	6020.6	NA	0
CP70	63	2	Mild	IgA1	NA	7266.6	NA	0
CP70	123	1	Mild	IgA1	NA	5148.6	NA	0
CP70	123	2	Mild	IgA1	NA	6275.6	NA	0

## Sheet: Figure 1E
type	lower	mean	upper	group
IgA1 SARS2TRIMERS	38.3773	41.5967	45.4057	Y
IgM SARS2TRIMERS	50.26	55.1509	61.0964	Y
Pan-IgG SARS2TRIMERS	0	0	0	Z
Pan-IgG SARS2RBD	0	0	0	Z
Pan-IgG SARS2NP	0	0	0	Z
Pan-IgG SARS2S2	0	0	0	Z
Pan-IgG SARS2S1	0	0	0	Z
ACE2 SARS2RBD	198.027	237.124	295.457	Y
MicroNeut	47.0363	55.0252	66.2831	Y
IgA1 SARS2TRIMERS	202.807	-3551.14	-182.017	X
IgM SARS2TRIMERS	77.4834	117.676	244.51	X
Pan-IgG SARS2TRIMERS	171.724	229.434	345.564	Z
Pan-IgG SARS2RBD	99.6059	126.28	172.467	Z
Pan-IgG SARS2NP	59.1045	70.7774	88.1956	Z
Pan-IgG SARS2S2	234.208	344.925	654.176	Z
Pan-IgG SARS2S1	95.8079	115.014	143.851	Z
ACE2 SARS2RBD	337.523	1965.1	-514.324	X
MicroNeut	87.5616	518.772	-132.19	X

## Sheet: Figure 2C
Figure 2C
CP04					CP08					CP63					FCP01
day	36	115	146		day	41	85	120		Day	52	90	122		Day	33	66	128
pep1	2.44204e+07	3.83481e+06	29631		pep4	274792073	48976202	3.88478e+07		pep10	3.95748e+07	1.11257e+07	9.77465e+06		pep11	110536024	127511224	65056238
pep2	296628304	2.02439e+07	1790154		pep5	1.52908e+09	318519400	207034594							pep12	311437664	605982816	136741620
pep3	7.21761e+06	869234	100130		pep6	59016528	5.38632e+06	3.50921e+06							pep13	78809464	55819458	10566213
					pep7	3606431	339599	142892							pep14	170357704	469271504	322464224
					pep8	19447664	278222	195630							pep15	320782328	371689312	106041088
					pep9	6005911	170940	29235.7							pep16	453300032	379184624	134429928

## Sheet: Fig 3 and Suppl Fig 7+8
CP	Time from onset	MBC - IgG+ - Spike	MBC - IgA+ - Spike	MBC - IgM+ - Spike	MBC - IgG+ - RBD	MBC - IgA+ - RBD	MBC - IgM+ - RBD
1	28	0.0711	0.0524	0.125	0.00888573	0.0130976	0.0209008
1	59	0.149	0.0923	0.172	0.011152	0.0131857	0
1	126	0.11	0.0748	0.229	0.00306054	0	0.0127486
4	36	1.08	0.369	0.26	0.116414	0	0.0520427
4	115	1.73	0.248	0.199	0.0959693	0	0
4	146	1.33	0	0.197	0.0833333	0	0.049334
6	38
6	131
7	35
7	66
7	128
8	41	1.06	0.0608	0.415	0.117279	0.0608273	0.207326
8	85	1.79	0.0627	0.18	0.122825	0.00522821	0.0138706
8	120	1.62	0.053	0.148	0.0763308	0	0.0128543
10	39
10	72
11	39
11	69
12	36
12	80
13	36
13	80
14	39
14	69
15	37
15	67
16	36
16	80
17	37
17	67
18	42
18	72
19	39
19	69
24	41
24	70
24	119
25	41
25	70
25	119
27	33
27	62
28	33
28	62
29	29
29	65
30	32	0.42	0.377	0.483	0.0396322	0.0115848	0.144774
30	61	0.697	0.616	0.268	0.0560965	0.0622316	0.0514509
30	143	0.755	0.84	0.12	0.0508056	0.0226989	0.0399202
31	42
31	70
31	131
32	40	0.764	0.512	0.8	0.123916	0.170794	0.09996
32	68	0.654	0.273	0.45	0.15851	0.181984	0.136986
32	129	0.631	0.38	0.286	0.0630782	0.189753	0.0572082
33	35
33	63
33	124
34	46
34	135
35	31	0.211	0.0702	0.299	0.00958313	0.0175377	0.0229832
35	120	0.421	0.181	0.0937	0.0401365	0	0
36	33	0.314	0.136	0.205	0	0.00647626	0.061627
36	61	0.542	0.174	0.234	0.0152648	0.0120257	0.0500501
36	122	0.697	0.196	0.0422	0.0396197	0	0
36	143	0.511	0.137	0.146	0.0294869	0.0228102	0
37	33	0.401	0.209	0.337	0.0870777	0	0.0374532
37	122	1.44	0.45	0.23	0.146039	0	0
38	40	0.492	0.109	0.265	0.117769	0.0298092	0.00631313
38	135	0.909	0.325	0.294	0.13641	0.0464396	0.0294118
39	26	0.264	0.0537	0.242	0.0520763	0.00671772	0.0692042
39	84	0.267	0.0483	0.0691	0.023333	0	0
40	47
40	75
40	122
41	39
41	71
42	46
42	74
42	121
44	29	0.156	0.439	0.462	0.0351918	0.181516	0.132042
44	68	0.224	0.127	0.133	0.0186672	0.0317965	0
44	131	0.572	0.267	0.126	0.0476285	0.0296326	0.0180213
45	44	0.373	0.161	0.435	0.0699138	0	0.0318607
45	84	1.07	0	0.452	0.288034	0	0
45	147	1.32	0.14	0.281	0.211692	0	0.0194118
46	41	0.588	0.251	0.537	0.151716	0.125376	0.0894721
46	81	0.591	0.225	0.357	0.113029	0.0187406	0.0396904
46	142	0.773	0.632	0.497	0.091482	0.140449	0.0552486
48	54	0.298	0.105	0.112	0	0.0150557	0.0224165
48	149	0.403	0.0843	0.0672	0.0167954	0	0
49	51	0.857	0.121	0.233	0.0124177	0	0.00895576
49	100	0.96	0.165	0.186	0.00969744	0	0.0116137
49	146	0.879	0.136	0.153	0.0362483	0	0.0278338
52	45	0.596	0.359	0.3	0.0855206	0.066812	0.0492832
52	94	1.1	0.285	0.136	0.112382	0.0219266	0.0151126
52	145	1.33	0.511	0.14	0.0899449	0.0866776	0.0140036
53	44	0.321	0.229	0.831	0.0821386	0.0572738	0.110803
53	144	0.715	0.17	0.183	0.238493	0	0.0203791
54	40	0.371	0.103	0.235	0.061862	0	0.0293427
54	121	0.544	0	0.156	0.0858861	0	0
55	40	0.285	0.088	0.461	0.0226963	0.0251414	0.0251446
55	121	0.302	0.108	0.342	0.0190506	0	0
56	40
56	121
59	50	0.495	0.0472	0.305	0	0	0.122063
59	106	0.826	0.15	0.303	0.0187688	0.0166583	0.0866927
59	134	0.943	0.229	0.149	0.0149745	0.0127016	0
60	49	1.31	0.474	0.791	0.352293	0.134036	0.124524
60	87	1.39	0.371	0.508	0.25366	0.0798609	0.0868847
60	136	1.47	0.45	0.476	0.20376	0.051966	0.121655
61	61	1.79	0.218	0.696	0.30821	0.079255	0.128576
61	131	0.946	0.111	0.223	0.0880282	0.0276778	0.0202675
62	61	0.953	0.0742	0.28	0.119896	0.00742115	0
62	131	1.68	0.226	0.312	0.27297	0.0376932	0.0195198
63	52	2.53	0.213	0.385	0.230708	0	0.0118476
63	90	3.66	0.149	0.23	0.199147	0.0148633	0.00575506
63	122	4.51	0.349	0.118	0.219029	0	0.0252632
66	56
66	91
67	45	0.275	0.0737	0.311	0.0399541	0	0.0431667
67	80	0.501	0.155	0.237	0.0435414	0	0
67	131	0.557	0.134	0.227	0.010322	0.0191205	0.0348918
68	51	0.724	0.601	0.278	0.0912513	0.135712	0.0419162
68	86	1.05	0.59	0.392	0.103146	0	0
68	137	0.776	0.451	0.318	0.051701	0.0819672	0
69	56	0.428	0.175	0.236	0.0150319	0	0.0100276
69	119	0.573	0.0893	0.285	0.054958	0.0223264	0.0118645
70	63	0.443	0.155	0.671	0.0184706	0.0140944	0.0362713
70	123	0.325	0.164	0.497	0.00678058	0.00962371	0
42E	47
42E	103
46E	48	1.23	0.757	0.414	0.215296	0.280348	0.0436205
46E	83	1.26	0.871	0.17	0.233133	0.0600601	0.0170097
46E	134	1.75	1.09	0.339	0.252171	0.100644	0.022604
47E	48	0.567	0.0814	0.495	0.0576424	0	0.0798977
47E	83	0.694	0.141	0.455	0.148613	0	0.10698
47E	136	0.542	0.0988	0.192	0.0528332	0	0.0575705
49E	48	0.765	0.187	0.623	0.127513	0.0373692	0.0957854
49E	83	1.34	0.121	0.317	0.241213	0.00929973	0.0121877
49E	134	1.46	0.0644	0.252	0.198428	0.0160953	0.0167757
54E	57
54E	138
BC	37
BC	72
BC	113
HA	33
HA	66
HA	128
HM	33
HM	66
HM	128
KD	31
KD	98
RD	34
RD	103
SD	30
SD	100

## Sheet: Fig 4 and Suppl Fig 10+11
CP	Time from onset	cTFH - S	cTFH - S1	cTFH - S2	Tmem - S	Tmem - S1	Tmem - S2	CD8 - S	CD8 - S1	CD8 - S2
1	28	1.58612	0.56306	1.02306	3.336	1.168	2.168	0.272	0.136	0.136
1	59	0.484	0.337	0.147	0.53	0.32	0.21	0.259	0.239	0.02
1	126	0.228	0.07	0.158	0.37	0.13	0.24	0.046	0.016	0.03
4	36	1.964	0.882	1.082	1.568	0.609	0.959	1.146	0.793	0.353
4	115	1.682	0.776	0.906	1.276	0.608	0.668	0.952	0.591	0.361
4	146	2.276	1.013	1.263	2.218	0.989	1.229	1.212	0.691	0.521
6	38
6	131
7	35
7	66
7	128
8	41	1.898	0.769	1.129	0.886	0.343	0.543	0.57	0.27	0.3
8	85	1.94	0.44	1.5	0.734	0.192	0.542	0.428	0.134	0.294
8	120	1.264	0.622	0.642	0.786	0.323	0.463	0.496	0.163	0.333
10	39
10	72
11	39
11	69
12	36
12	80
13	36
13	80
14	39
14	69
15	37
15	67
16	36
16	80
17	37
17	67
18	42
18	72
19	39
19	69
24	41
24	70
24	119
25	41
25	70
25	119
27	33
27	62
28	33
28	62
29	29
29	65
30	32	0.05	0	0.05	0.39	0.07	0.32	0.156	0.098	0.058
30	61	0.52	0.06	0.46	0.5	0.06	0.44	0.204	0.087	0.117
30	143	0.12	0	0.12	0.2	0.03	0.17	0.286	0.173	0.113
31	42
31	70
31	131
32	40	1.12	0.56	0.56	0.568	0.254	0.314	0.242	0.171	0.071
32	68	1.03	0.69	0.34	0.42	0.23	0.19	0	0	0
32	129	1.374	0.912	0.462	0.436	0.253	0.183	0.284	0.197	0.087
33	35
33	63
33	124
34	46
34	135
35	31	4.5	1.48	3.02	1.69	0.53	1.16	1.36	0.59	0.77
35	120	0.73	0.08	0.65	0.28	0.01	0.27	0.16	0.06	0.1
36	33	0.928	0.179	0.749	0.988	0.289	0.699	0.128	0.111	0.017
36	61	0.486	0.228	0.258	0.532	0.306	0.226	0.111	0.082	0.029
36	122	1.21	0	1.21	0.982	0.171	0.811	0.109	0.062	0.047
36	143	0.444	0.072	0.372	0.518	0.119	0.399	0.073	0.068	0.005
37	33	2.01	1.16	0.85	0.718	0.444	0.274	1.16	0.51	0.65
37	122	0.48	0.15	0.33	0.141	0.021	0.12	0.39	0.22	0.17
38	40	4.65	2.73	1.92	5.58	3.55	2.03	2.15	1.42	0.73
38	135	2.46	1.6	0.86	3.23	2.26	0.97	1.04	0.75	0.29
39	26	0.864	0.512	0.352	1.538	0.984	0.554	0.694	0.432	0.262
39	84	0.94	0.05	0.89	1.38	0.03	1.35	0.896	0.123	0.773
40	47
40	75
40	122
41	39
41	71
42	46
42	74
42	121
44	29	1.08	0.35	0.73	2.308	0.889	1.419	0.51	0.21	0.3
44	68	0.858	0.279	0.579	0.84	0.28	0.56	0.422	0.191	0.231
44	131	0.41	0.21	0.2	0.438	0.249	0.189	0.165	0.143	0.022
45	44	0.6	0.43	0.17	0.2	0.16	0.04	0.19	0.24	0
45	84	0.76	0.51	0.25	0.266	0.168	0.098	0	0	0
45	147	0.666	0.228	0.438	0.22014	0.08907	0.13107	0.41	0.3	0.11
46	41	2.21	0.52	1.69	1.54	0.47	1.07	0.912	0.291	0.621
46	81	0.32	0.2	0.12	0.24	0.11	0.13	0.05	0.02	0.03
46	142	0.88	0.88	0	0.75	0.63	0.12	0.37	0.205	0.165
48	54	0.11	0	0.11	0.042	0	0.042	0.03	0.049	0.03
48	149	0.334	0.276	0.058	0.121	0.097	0.024	0.02	0.02	0
49	51	0.22	0.105	0.115	0.137	0.042	0.095	0.123	0.029	0.094
49	100	0	0	0	0	0	0	0	0	0
49	146	0.06	0	0.06	0.124	0.038	0.086	0.125	0.044	0.081
52	45	1.102	0.581	0.521	1.394	0.932	0.462	0.174	0.15	0.024
52	94	0.371	0.356	0.015	0.584	0.402	0.182	0.09	0.09	0
52	145	0.512	0.041	0.471	1.76	0.4	1.36	0.22	0.09	0.13
53	44	0.74	0.25	0.49	0.36	0.16	0.2	0.04	0.02	0.02
53	144	0.544	0.152	0.392	0.584	0.192	0.392	0.37	0.18	0.19
54	40	0	0	0	0.215	0.074	0.141	0.14	0.24	0
54	121	0.112	0.066	0.046	0.25	0.1	0.15	0.41	0.23	0.18
55	40	0.516	0.183	0.333	0.248	0.084	0.164	0.25	0	0.31
55	121	0.18	0.03	0.15	0.274	0.122	0.152	0.16	0	0.24
56	40
56	121
59	50	0.34	0.18	0.16	0.228	0.099	0.129	0	0	0
59	106	0.28	0.09	0.19	0.264	0.077	0.187	0.16	0.04	0.12
59	134	0.208	0.114	0.094	0.112	0.029	0.083	0.22	0.05	0.17
60	49	0.57	0.28	0.29	0.342	0.136	0.206	0.53	0.26	0.27
60	87	1.09	0.34	0.75	1.06	0.37	0.69	0.27	0.12	0.15
60	136	0.846	0.368	0.478	1.274	0.452	0.822	0.224	0.097	0.127
61	61	0.364	0.197	0.167	0.718	0.269	0.449	0.62	0.265	0.355
61	131	0.272	0.146	0.126	0.12	0.079	0.041	0.058	0.04	0.018
62	61	0.356	0.178	0.178	0.28	0.14	0.14	0.08	0.08	0
62	131	0.514	0.197	0.317	0.666	0.273	0.393	0.93	0.42	0.51
63	52	1.678	1.154	0.524	2.22	1.34	0.88	0.502	0.306	0.196
63	90	0.926	0.403	0.523	1.116	0.503	0.613	0.282	0.151	0.131
63	122	1.474	0.447	1.027	1.69	0.605	1.085	0.332	0.141	0.191
66	56
66	91
67	45	1.436	0.653	0.783	2.06	0.88	1.18	0.312	0.126	0.186
67	80	1.07	0.25	0.82	1.418	0.549	0.869	0.342	0.156	0.186
67	131	0.117	0.117	0	0.132	0.088	0.044	0.053	0.021	0.032
68	51	0.326	0.113	0.213	0.281	0.035	0.246	0.76	0.22	0.54
68	86	0.55	0.16	0.39	0.55	0.235	0.315	0.12	0.05	0.07
68	137	0.808	0.149	0.659	1.298	0.289	1.009	0.23	0.08	0.15
69	56	0.85	0.43	0.42	0.616	0.248	0.368	0.46	0.25	0.21
69	119	0.466	0.068	0.398	0.403	0.032	0.371	0.49	0.13	0.36
70	63	0.256	0.028	0.228	0.192	0	0.196	0.01	0	0.07
70	123	0.188	0.033	0.155	0.16	0.018	0.142	0.03	0	0.04
42E	47
42E	103
46E	48	1.414	0.202	1.212	1.878	0.374	1.504	0.32	0.085	0.235
46E	83	0.7	0.32	0.38	0.816	0.338	0.478	0.392	0.161	0.231
46E	134	0.676	0.203	0.473	1.288	0.439	0.849	0.333	0.069	0.264
47E	48	0.49	0.3	0.19	0.386	0.208	0.178	0.197	0.142	0.055
47E	83	0.019	0.019	0	0.118	0.06	0.058	0.063	0.04	0.023
47E	136	0	0	0	0	0	0	0.16512	0.13056	0.03456
49E	48	2.044	0.707	1.337	1.07	0.425	0.645	1.41	0.22	1.19
49E	83	1.7	0.31	1.39	0.812	0.166	0.646	0.91	0	0.91
49E	134	1.96	0.22	1.74	0.594	0.092	0.502	1.75	0.35	1.4
54E	57
54E	138
BC	37
BC	72
BC	113
HA	33
HA	66
HA	128
HM	33
HM	66
HM	128
KD	31
KD	98
RD	34
RD	103
SD	30
SD	100

## Sheet: Figure 5A
Days Post Onset	IgA2	IgA1	IgM	Neut	ACE	IgG
26	100	100	100	100	100	100
27	98.0458	98.2202	98.446	98.4318	99.4486	99.5439
28	96.0915	96.4403	96.8919	96.8637	98.8972	99.0878
29	94.1373	94.6605	95.3379	95.2955	98.3457	98.6317
30	92.1831	92.8807	93.7839	93.7274	97.7943	98.1756
31	90.2288	91.1008	92.2299	92.1592	97.2429	97.7195
32	88.2746	89.321	90.6758	90.5911	96.6915	97.2634
33	86.3204	87.5412	89.1218	89.0229	96.14	96.8073
34	84.3661	85.7613	87.5678	87.4548	95.5886	96.3512
35	82.4119	83.9815	86.0137	85.8866	95.0372	95.8951
36	80.4577	82.2017	84.4597	84.3185	94.4858	95.439
37	78.5034	80.4218	82.9057	82.7503	93.9343	94.9829
38	76.5492	78.642	81.3517	81.1822	93.3829	94.5269
39	74.5949	76.8622	79.7976	79.614	92.8315	94.0708
40	72.6407	75.0823	78.2436	78.0459	92.2801	93.6147
41	70.6865	73.3025	76.6896	76.4777	91.7287	93.1586
42	68.7322	71.5227	75.1356	74.9095	91.1772	92.7025
43	66.778	69.7428	73.5815	73.3414	90.6258	92.2464
44	64.8238	67.963	72.0275	71.7732	90.0744	91.7903
45	62.8695	66.1832	70.4735	70.2051	89.523	91.3342
46	60.9153	64.4034	68.9194	68.6369	88.9715	90.8781
47	58.9611	62.6235	67.3654	67.0688	88.4201	90.422
48	57.0068	60.8437	65.8114	65.5006	87.8687	89.9659
49	55.0526	59.0639	64.2574	63.9325	87.3173	89.5098
50	53.0984	57.284	62.7033	62.3643	86.7659	89.0537
51	51.1441	55.5042	61.1493	60.7962	86.2144	88.5976
52	49.1899	53.7244	59.5953	59.228	85.663	88.1415
53	47.2357	51.9445	58.0412	57.6599	85.1116	87.6854
54	45.2814	50.1647	56.4872	56.0917	84.5602	87.2293
55	43.3272	48.3849	54.9332	54.5236	84.0087	86.7732
56	41.373	46.605	53.3792	52.9554	83.4573	86.3171
57	39.4187	44.8252	51.8251	51.3872	82.9059	85.861
58	37.4645	43.0454	50.2711	49.8191	82.3545	85.4049
59	35.5102	41.2655	48.7171	48.2509	81.803	84.9488
60	33.556	39.4857	47.1631	46.6828	81.2516	84.4927
61	31.6018	37.7059	45.609	45.1146	80.7002	84.0366
62	29.6475	35.926	44.055	43.5465	80.1488	83.5806
63	27.6933	34.1462	42.501	41.9783	79.5974	83.1245
64	25.7391	32.3664	40.9469	40.4102	79.0459	82.6684
65	23.7848	30.5865	39.3929	38.842	78.4945	82.2123
66	21.8306	28.8067	37.8389	37.2739	77.9431	81.7562
67	19.8764	27.0269	36.2849	35.7057	77.3917	81.3001
68	17.9221	25.247	34.7308	34.1376	76.8402	80.844
69	15.9679	23.4672	33.1768	32.5694	76.2888	80.3879
70	14.0137	21.6874	31.6228	31.0013	75.7374	79.9318
71	13.9304	21.6983	31.3615	30.9222	75.6827	79.4757
72	13.8471	21.7093	31.1002	30.8431	75.6279	79.0196
73	13.7638	21.7203	30.8389	30.764	75.5732	78.5635
74	13.6806	21.7313	30.5776	30.6849	75.5185	78.1074
75	13.5973	21.7423	30.3163	30.6058	75.4637	77.6513
76	13.514	21.7532	30.055	30.5267	75.409	77.1952
77	13.4307	21.7642	29.7937	30.4476	75.3543	76.7391
78	13.3475	21.7752	29.5324	30.3685	75.2995	76.283
79	13.2642	21.7862	29.2712	30.2895	75.2448	75.8269
80	13.1809	21.7972	29.0099	30.2104	75.1901	75.3708
81	13.0976	21.8081	28.7486	30.1313	75.1354	74.9147
82	13.0143	21.8191	28.4873	30.0522	75.0806	74.4586
83	12.9311	21.8301	28.226	29.9731	75.0259	74.0025
84	12.8478	21.8411	27.9647	29.894	74.9712	73.5464
85	12.7645	21.8521	27.7034	29.8149	74.9164	73.0903
86	12.6812	21.863	27.4421	29.7358	74.8617	72.6343
87	12.598	21.874	27.1808	29.6567	74.807	72.1782
88	12.5147	21.885	26.9195	29.5776	74.7522	71.7221
89	12.4314	21.896	26.6582	29.4986	74.6975	71.266
90	12.3481	21.9069	26.3969	29.4195	74.6428	70.8099
91	12.2649	21.9179	26.1357	29.3404	74.588	70.3538
92	12.1816	21.9289	25.8744	29.2613	74.5333	69.8977
93	12.0983	21.9399	25.6131	29.1822	74.4786	69.4416
94	12.015	21.9509	25.3518	29.1031	74.4239	68.9855
95	11.9318	21.9618	25.0905	29.024	74.3691	68.5294
96	11.8485	21.9728	24.8292	28.9449	74.3144	68.0733
97	11.7652	21.9838	24.5679	28.8658	74.2597	67.6172
98	11.6819	21.9948	24.3066	28.7868	74.2049	67.1611
99	11.5987	22.0058	24.0453	28.7077	74.1502	66.705
100	11.5154	22.0167	23.784	28.6286	74.0955	66.2489
101	11.4321	22.0277	23.5227	28.5495	74.0407	65.7928
102	11.3488	22.0387	23.2614	28.4704	73.986	65.3367
103	11.2655	22.0497	23.0002	28.3913	73.9313	64.8806
104	11.1823	22.0606	22.7389	28.3122	73.8765	64.4245
105	11.099	22.0716	22.4776	28.2331	73.8218	63.9684
106	11.0157	22.0826	22.2163	28.154	73.7671	63.5123
107	10.9324	22.0936	21.955	28.0749	73.7123	63.0562
108	10.8492	22.1046	21.6937	27.9959	73.6576	62.6001
109	10.7659	22.1155	21.4324	27.9168	73.6029	62.1441
110	10.6826	22.1265	21.1711	27.8377	73.5482	61.688
111	10.5993	22.1375	20.9098	27.7586	73.4934	61.2319
112	10.5161	22.1485	20.6485	27.6795	73.4387	60.7758
113	10.4328	22.1595	20.3872	27.6004	73.384	60.3197
114	10.3495	22.1704	20.1259	27.5213	73.3292	59.8636
115	10.2662	22.1814	19.8647	27.4422	73.2745	59.4075
116	10.183	22.1924	19.6034	27.3631	73.2198	58.9514
117	10.0997	22.2034	19.3421	27.2841	73.165	58.4953
118	10.0164	22.2144	19.0808	27.205	73.1103	58.0392
119	9.93312	22.2253	18.8195	27.1259	73.0556	57.5831
120	9.84985	22.2363	18.5582	27.0468	73.0008	57.127
121	9.76657	22.2473	18.2969	26.9677	72.9461	56.6709
122	9.68329	22.2583	18.0356	26.8886	72.8914	56.2148
123	9.60002	22.2692	17.7743	26.8095	72.8367	55.7587
124	9.51674	22.2802	17.513	26.7304	72.7819	55.3026
125	9.43347	22.2912	17.2517	26.6513	72.7272	54.8465
126	9.35019	22.3022	16.9904	26.5722	72.6725	54.3904
127	9.26691	22.3132	16.7292	26.4932	72.6177	53.9343
128	9.18364	22.3241	16.4679	26.4141	72.563	53.4782
129	9.10036	22.3351	16.2066	26.335	72.5083	53.0221
130	9.01708	22.3461	15.9453	26.2559	72.4535	52.566
131	8.93381	22.3571	15.684	26.1768	72.3988	52.1099
132	8.85053	22.3681	15.4227	26.0977	72.3441	51.6538
133	8.76725	22.379	15.1614	26.0186	72.2893	51.1978
134	8.68398	22.39	14.9001	25.9395	72.2346	50.7417
135	8.6007	22.401	14.6388	25.8604	72.1799	50.2856
136	8.51743	22.412	14.3775	25.7814	72.1252	49.8295
137	8.43415	22.4229	14.1162	25.7023	72.0704	49.3734
138	8.35087	22.4339	13.8549	25.6232	72.0157	48.9173
139	8.2676	22.4449	13.5937	25.5441	71.961	48.4612
140	8.18432	22.4559	13.3324	25.465	71.9062	48.0051
141	8.10104	22.4669	13.0711	25.3859	71.8515	47.549
142	8.01777	22.4778	12.8098	25.3068	71.7968	47.0929
143	7.93449	22.4888	12.5485	25.2277	71.742	46.6368
144	7.85121	22.4998	12.2872	25.1486	71.6873	46.1807
145	7.76794	22.5108	12.0259	25.0696	71.6326	45.7246
146	7.68466	22.5218	11.7646	24.9905	71.5778	45.2685
147	7.60139	22.5327	11.5033	24.9114	71.5231	44.8124
148	7.51811	22.5437	11.242	24.8323	71.4684	44.3563
149	7.43483	22.5547	10.9807	24.7532	71.4137	43.9002
150	7.35156	22.5657	10.7194	24.6741	71.3589	43.4441

## Sheet: Figure 5B
Days Post Onset	IgG (S)	IgA(S)	IgM(S)	CD8	CD4	Tfh
26	100	100	100	100	100	100
27	106.15	100.068	99.3264	99.8018	99.3544	99.3751
28	112.299	100.135	98.6527	99.6035	98.7088	98.7501
29	118.449	100.203	97.9791	99.4053	98.0632	98.1252
30	124.599	100.271	97.3055	99.207	97.4176	97.5003
31	130.749	100.339	96.6318	99.0088	96.772	96.8753
32	136.898	100.406	95.9582	98.8105	96.1264	96.2504
33	143.048	100.474	95.2846	98.6123	95.4807	95.6255
34	149.198	100.542	94.6109	98.414	94.8351	95.0005
35	155.348	100.609	93.9373	98.2158	94.1895	94.3756
36	161.497	100.677	93.2637	98.0175	93.5439	93.7507
37	167.647	100.745	92.59	97.8193	92.8983	93.1257
38	173.797	100.812	91.9164	97.621	92.2527	92.5008
39	179.946	100.88	91.2428	97.4228	91.6071	91.8758
40	186.096	100.948	90.5691	97.2245	90.9615	91.2509
41	192.246	101.016	89.8955	97.0263	90.3159	90.626
42	198.396	101.083	89.2219	96.828	89.6703	90.001
43	204.545	101.151	88.5482	96.6298	89.0247	89.3761
44	210.695	101.219	87.8746	96.4315	88.3791	88.7512
45	216.845	101.286	87.201	96.2333	87.7335	88.1262
46	222.995	101.354	86.5273	96.035	87.0878	87.5013
47	229.144	101.422	85.8537	95.8368	86.4422	86.8764
48	235.294	101.489	85.1801	95.6385	85.7966	86.2514
49	241.444	101.557	84.5064	95.4403	85.151	85.6265
50	247.594	101.625	83.8328	95.242	84.5054	85.0016
51	253.743	101.693	83.1592	95.0438	83.8598	84.3766
52	259.893	101.76	82.4855	94.8455	83.2142	83.7517
53	266.043	101.828	81.8119	94.6473	82.5686	83.1268
54	272.192	101.896	81.1383	94.449	81.923	82.5018
55	278.342	101.963	80.4646	94.2508	81.2774	81.8769
56	284.492	102.031	79.791	94.0525	80.6318	81.252
57	290.642	102.099	79.1174	93.8543	79.9862	80.627
58	296.791	102.166	78.4437	93.656	79.3405	80.0021
59	302.941	102.234	77.7701	93.4578	78.6949	79.3772
60	309.091	102.302	77.0965	93.2595	78.0493	78.7522
61	315.241	102.37	76.4228	93.0613	77.4037	78.1273
62	321.39	102.437	75.7492	92.863	76.7581	77.5024
63	327.54	102.505	75.0756	92.6648	76.1125	76.8774
64	333.69	102.573	74.4019	92.4665	75.4669	76.2525
65	339.839	102.64	73.7283	92.2683	74.8213	75.6275
66	345.989	102.708	73.0547	92.07	74.1757	75.0026
67	352.139	102.776	72.381	91.8718	73.5301	74.3777
68	358.289	102.843	71.7074	91.6735	72.8845	73.7527
69	364.438	102.911	71.0338	91.4753	72.2389	73.1278
70	370.588	102.979	70.3601	91.277	71.5933	72.5029
71	371.399	103.047	69.6865	91.0788	70.9476	71.8779
72	372.209	103.114	69.0129	90.8805	70.302	71.253
73	373.019	103.182	68.3392	90.6823	69.6564	70.6281
74	373.83	103.25	67.6656	90.484	69.0108	70.0031
75	374.64	103.317	66.992	90.2858	68.3652	69.3782
76	375.451	103.385	66.3183	90.0875	67.7196	68.7533
77	376.261	103.453	65.6447	89.8893	67.074	68.1283
78	377.071	103.52	64.9711	89.691	66.4284	67.5034
79	377.882	103.588	64.2974	89.4928	65.7828	66.8785
80	378.692	103.656	63.6238	89.2945	65.1372	66.2535
81	379.503	103.724	62.9502	89.0963	64.4916	65.6286
82	380.313	103.791	62.2765	88.898	63.846	65.0037
83	381.123	103.859	61.6029	88.6998	63.2004	64.3787
84	381.934	103.927	60.9293	88.5015	62.5547	63.7538
85	382.744	103.994	60.2556	88.3033	61.9091	63.1289
86	383.555	104.062	59.582	88.105	61.2635	62.5039
87	384.365	104.13	58.9084	87.9068	60.6179	61.879
88	385.175	104.197	58.2347	87.7085	59.9723	61.2541
89	385.986	104.265	57.5611	87.5103	59.3267	60.6291
90	386.796	104.333	56.8875	87.312	58.6811	60.0042
91	387.607	104.401	56.2138	87.1138	58.0355	59.3792
92	388.417	104.468	55.5402	86.9155	57.3899	58.7543
93	389.227	104.536	54.8666	86.7173	56.7443	58.1294
94	390.038	104.604	54.1929	86.519	56.0987	57.5044
95	390.848	104.671	53.5193	86.3208	55.4531	56.8795
96	391.659	104.739	52.8457	86.1225	54.8074	56.2546
97	392.469	104.807	52.172	85.9243	54.1618	55.6296
98	393.279	104.874	51.4984	85.726	53.5162	55.0047
99	394.09	104.942	50.8248	85.5278	52.8706	54.3798
100	394.9	105.01	50.1511	85.3295	52.225	53.7548
101	395.711	105.078	49.4775	85.1313	51.5794	53.1299
102	396.521	105.145	48.8039	84.933	50.9338	52.505
103	397.331	105.213	48.1302	84.7348	50.2882	51.88
104	398.142	105.281	47.4566	84.5365	49.6426	51.2551
105	398.952	105.348	46.783	84.3383	48.997	50.6302
106	399.763	105.416	46.1093	84.14	48.3514	50.0052
107	400.573	105.484	45.4357	83.9418	47.7058	49.3803
108	401.384	105.551	44.7621	83.7435	47.0602	48.7554
109	402.194	105.619	44.0884	83.5453	46.4145	48.1304
110	403.004	105.687	43.4148	83.347	45.7689	47.5055
111	403.815	105.755	42.7412	83.1488	45.1233	46.8806
112	404.625	105.822	42.0676	82.9505	44.4777	46.2556
113	405.436	105.89	41.3939	82.7523	43.8321	45.6307
114	406.246	105.958	40.7203	82.554	43.1865	45.0058
115	407.056	106.025	40.0467	82.3558	42.5409	44.3808
116	407.867	106.093	39.373	82.1575	41.8953	43.7559
117	408.677	106.161	38.6994	81.9593	41.2497	43.1309
118	409.488	106.228	38.0258	81.761	40.6041	42.506
119	410.298	106.296	37.3521	81.5628	39.9585	41.8811
120	411.108	106.364	36.6785	81.3645	39.3129	41.2561
121	411.919	106.432	36.0049	81.1663	38.6673	40.6312
122	412.729	106.499	35.3312	80.968	38.0216	40.0063
123	413.54	106.567	34.6576	80.7698	37.376	39.3813
124	414.35	106.635	33.984	80.5715	36.7304	38.7564
125	415.16	106.702	33.3103	80.3733	36.0848	38.1315
126	415.971	106.77	32.6367	80.175	35.4392	37.5065
127	416.781	106.838	31.9631	79.9768	34.7936	36.8816
128	417.592	106.905	31.2894	79.7785	34.148	36.2567
129	418.402	106.973	30.6158	79.5803	33.5024	35.6317
130	419.212	107.041	29.9422	79.382	32.8568	35.0068
131	420.023	107.109	29.2685	79.1838	32.2112	34.3819
132	420.833	107.176	28.5949	78.9855	31.5656	33.7569
133	421.644	107.244	27.9213	78.7873	30.92	33.132
134	422.454	107.312	27.2476	78.589	30.2744	32.5071
135	423.264	107.379	26.574	78.3908	29.6287	31.8821
136	424.075	107.447	25.9004	78.1925	28.9831	31.2572
137	424.885	107.515	25.2267	77.9943	28.3375	30.6323
138	425.696	107.582	24.5531	77.796	27.6919	30.0073
139	426.506	107.65	23.8795	77.5978	27.0463	29.3824
140	427.316	107.718	23.2058	77.3995	26.4007	28.7575
141	428.127	107.786	22.5322	77.2013	25.7551	28.1325
142	428.937	107.853	21.8586	77.003	25.1095	27.5076
143	429.748	107.921	21.1849	76.8048	24.4639	26.8826
144	430.558	107.989	20.5113	76.6065	23.8183	26.2577
145	431.369	108.056	19.8377	76.4083	23.1727	25.6328
146	432.179	108.124	19.164	76.21	22.5271	25.0078
147	432.989	108.192	18.4904	76.0118	21.8814	24.3829
148	433.8	108.259	17.8168	75.8135	21.2358	23.758
149	434.61	108.327	17.1431	75.6153	20.5902	23.133
150	435.421	108.395	16.4695	75.417	19.9446	22.5081

## Sheet: Suppl Figure 2
SubjectID	Timefromonset	Replicate	Ab	SARS2S1	SARS2S2	SARS2NP	SARS2RBD	SARS2TRIMERS	cens_SARS2S1	cens_SARS2S2	cens_SARS2NP	cens_SARS2RBD	cens_SARS2TRIMERS
CE42	47	1	Pan-IgG	30609.1	48524.4	155128	61776.3	117307	0	0	0	0	0
CE42	47	2	Pan-IgG	34898.7	54032.8	175911	63282.6	127944	0	0	0	0	0
CE42	103	1	Pan-IgG	30701.6	50635.9	147280	67016.3	118887	0	0	0	0	0
CE42	103	2	Pan-IgG	34945.2	55891.3	173821	65222.1	152927	0	0	0	0	0
CE46	48	1	Pan-IgG	149448	39741.9	129162	133278	178895	0	0	0	0	0
CE46	48	2	Pan-IgG	156513	41991.3	146575	134770	174817	0	0	0	0	0
CE46	83	1	Pan-IgG	115347	31444.4	108760	94942.3	148130	0	0	0	0	0
CE46	83	2	Pan-IgG	172273	40028.3	129581	105872	198276	0	0	0	0	0
CE46	134	1	Pan-IgG	77426.6	28917.4	72801.5	63531.3	98485.2	0	0	0	0	0
CE46	134	2	Pan-IgG	82649.2	33598.3	76785.1	64760.6	109911	0	0	0	0	0
CE47	48	1	Pan-IgG	6873.6	10048.4	31569	8095.3	32984.2	0	0	0	0	0
CE47	48	2	Pan-IgG	7631.7	10606.3	30859.1	7751.6	35029.7	0	0	0	0	0
CE47	83	1	Pan-IgG	7846.1	11118.4	19186.5	8793.3	35892.2	0	0	0	0	0
CE47	83	2	Pan-IgG	8730.2	12729.3	23296.6	8451.6	42118.7	0	0	0	0	0
CE47	136	1	Pan-IgG	7406.6	12765.4	13141.5	7609.3	37715.2	0	0	0	0	0
CE47	136	2	Pan-IgG	8135.2	13787.3	15670.6	8046.1	42695.7	0	0	0	0	0
CE49	48	1	Pan-IgG	111366	81043.4	142815	114953	160431	0	0	0	0	0
CE49	48	2	Pan-IgG	118161	93459.3	145259	106715	168421	0	0	0	0	0
CE49	83	1	Pan-IgG	93986.6	80189.4	130894	99674.3	136648	0	0	0	0	0
CE49	83	2	Pan-IgG	108891	91865.3	149784	95054.6	173755	0	0	0	0	0
CE49	134	1	Pan-IgG	82931.6	74835.4	107976	78117.3	116614	0	0	0	0	0
CE49	134	2	Pan-IgG	91088.2	76071.8	164262	90448.1	151253	0	0	0	0	0
CE54	57	1	Pan-IgG	6166.1	186.4	843.5	16365.3	3457.2	0	0	0	0	0
CE54	57	2	Pan-IgG	6855.2	263.8	1049.6	14792.6	4490.7	0	0	0	0	0
CE54	138	1	Pan-IgG	6644.6	192.4	815.5	17290.3	3827.2	0	0	0	0	0
CE54	138	2	Pan-IgG	5936.2	243.8	1125.6	14847.6	3292.7	0	0	0	0	0
COV-BC	37	1	Pan-IgG	131284	88660.4	94162	127566	181977	0	0	0	0	0
COV-BC	37	2	Pan-IgG	131068	86300.8	91920.6	128789	220466	0	0	0	0	0
COV-BC	72	1	Pan-IgG	83046.6	87679.4	99493.5	83795.3	160016	0	0	0	0	0
COV-BC	72	2	Pan-IgG	93316.7	85770.3	130758	87249.6	162579	0	0	0	0	0
COV-BC	113	1	Pan-IgG	59701.1	75873.4	64746.5	65954.3	130197	0	0	0	0	0
COV-BC	113	2	Pan-IgG	73066.2	85862.3	67144.6	64876.1	147432	0	0	0	0	0
COV-HA	33	1	Pan-IgG	154572	78343.4	128782	159140	287291	0	0	0	0	0
COV-HA	33	2	Pan-IgG	172307	95283.3	134730	150794	254154	0	0	0	0	0
COV-HA	66	1	Pan-IgG	147856	77592.9	114750	172699	205045	0	0	0	0	0
COV-HA	66	2	Pan-IgG	158141	82653.3	115958	162316	231503	0	0	0	0	0
COV-HA	128	1	Pan-IgG	120437	60779.4	63512	141033	171695	0	0	0	0	0
COV-HA	128	2	Pan-IgG	187385	70715.3	66105.6	135578	298048	0	0	0	0	0
COV-HM	33	1	Pan-IgG	149945	103627	167476	146342	193020	0	0	0	0	0
COV-HM	33	2	Pan-IgG	153039	111689	152740	135786	235128	0	0	0	0	0
COV-HM	66	1	Pan-IgG	96710.6	64921.9	132994	84602.8	156092	0	0	0	0	0
COV-HM	66	2	Pan-IgG	115667	79754.8	139302	89351.6	250055	0	0	0	0	0
COV-HM	128	1	Pan-IgG	48588.6	57779.4	60096	40612.3	103032	0	0	0	0	0
COV-HM	128	2	Pan-IgG	58750.7	69653.3	67722.1	39499.6	155733	0	0	0	0	0
COV-KD	31	1	Pan-IgG	147233	58471.4	144154	106990	180049	0	0	0	0	0
COV-KD	31	2	Pan-IgG	161778	68394.8	197003	105826	276136	0	0	0	0	0
COV-KD	98	1	Pan-IgG	78869.6	57871.4	83556.5	50560.3	146515	0	0	0	0	0
COV-KD	98	2	Pan-IgG	91053.2	64180.8	90477.1	49174.6	138704	0	0	0	0	0
COV-RD	34	1	Pan-IgG	30863.1	51293.4	36150.5	38950.8	88953.2	0	0	0	0	0
COV-RD	34	2	Pan-IgG	34968.2	58385.3	40314.6	34004.6	98272.7	0	0	0	0	0
COV-RD	103	1	Pan-IgG	26316.6	48119.9	42186	43981.8	85144.7	0	0	0	0	0
COV-RD	103	2	Pan-IgG	28110.2	63996.3	47738.1	36786.6	110904	0	0	0	0	0
COV-SD	30	1	Pan-IgG	138324	45477.4	138788	112922	161643	0	0	0	0	0
COV-SD	30	2	Pan-IgG	140882	50350.3	140202	105238	174009	0	0	0	0	0
COV-SD	100	1	Pan-IgG	122814	41069.4	137080	125166	155481	0	0	0	0	0
COV-SD	100	2	Pan-IgG	116845	50834.8	155257	116759	198507	0	0	0	0	0
CP01	28	1	Pan-IgG	4017.6	20862.4	11076.5	5690.3	57148.2	0	0	0	0	0
CP01	28	2	Pan-IgG	4503.2	21626.3	12283.6	5877.6	73289.7	0	0	0	0	0
CP01	59	1	Pan-IgG	2865.6	16239.9	7116.5	3666.3	40450.2	0	0	0	0	0
CP01	59	2	Pan-IgG	2559.7	15204.8	7706.1	3546.6	44473.7	0	0	0	0	0
CP01	126	1	Pan-IgG	1491.6	15491.9	3125.5	1989.8	30630.2	0	0	0	0	0
CP01	126	2	Pan-IgG	1643.2	15385.3	3318.6	1784.6	34821.7	0	0	0	0	0
CP04	36	1	Pan-IgG	171582	109086	175738	136625	206315	0	0	0	0	0
CP04	36	2	Pan-IgG	156814	109888	185458	124252	277868	0	0	0	0	0
CP04	115	1	Pan-IgG	131596	113494	109994	136533	181942	0	0	0	0	0
CP04	115	2	Pan-IgG	129591	93990.3	114468	112257	199534	0	0	0	0	0
CP04	146	1	Pan-IgG	113836	80189.9	101916	116303	169917	0	0	0	0	0
CP04	146	2	Pan-IgG	120828	85954.8	113533	102467	164727	0	0	0	0	0
CP06	38	1	Pan-IgG	32870.6	42730.4	94404.5	23648.3	125396	0	0	0	0	0
CP06	38	2	Pan-IgG	38616.2	51435.3	95614.6	22551.6	118593	0	0	0	0	0
CP06	131	1	Pan-IgG	39460.1	47773.9	31003.5	30318.8	116464	0	0	0	0	0
CP06	131	2	Pan-IgG	40578.7	49253.3	34102.6	30794.6	146462	0	0	0	0	0
CP07	35	1	Pan-IgG	177468	64610.4	152889	167518	194521	0	0	0	0	0
CP07	35	2	Pan-IgG	162725	68106.3	152555	162709	202340	0	0	0	0	0
CP07	66	1	Pan-IgG	152564	51755.4	115650	145949	174868	0	0	0	0	0
CP07	66	2	Pan-IgG	152831	60786.3	124420	154535	195367	0	0	0	0	0
CP07	128	1	Pan-IgG	123899	50024.4	48752.5	125005	143814	0	0	0	0	0
CP07	128	2	Pan-IgG	128413	49911.3	53337.1	125464	233489	0	0	0	0	0
CP08	41	1	Pan-IgG	142201	125184	166044	146619	162624	0	0	0	0	0
CP08	41	2	Pan-IgG	147012	123764	170196	127635	161540	0	0	0	0	0
CP08	85	1	Pan-IgG	126368	89952.4	179292	136083	166109	0	0	0	0	0
CP08	85	2	Pan-IgG	135271	102233	195583	134804	176191	0	0	0	0	0
CP08	120	1	Pan-IgG	116236	86375.4	109706	139614	228668	0	0	0	0	0
CP08	120	2	Pan-IgG	129014	89787.3	160290	134481	166366	0	0	0	0	0
CP10	39	1	Pan-IgG	6922.1	27382.4	19463.5	10180.3	31645.2	0	0	0	0	0
CP10	39	2	Pan-IgG	6788.2	29002.8	21495.6	9860.1	34175.7	0	0	0	0	0
CP10	72	1	Pan-IgG	6958.6	30221.4	9458.5	10631.3	31484.2	0	0	0	0	0
CP10	72	2	Pan-IgG	7163.7	30723.3	8813.6	10230.6	37465.7	0	0	0	0	0
CP11	39	1	Pan-IgG	57451.6	71569.4	157955	52152.3	179172	0	0	0	0	0
CP11	39	2	Pan-IgG	55818.2	71846.3	149219	46657.6	167567	0	0	0	0	0
CP11	69	1	Pan-IgG	52765.6	60387.4	99597.5	50029.3	172618	0	0	0	0	0
CP11	69	2	Pan-IgG	59974.2	63049.3	97323.6	47719.6	166908	0	0	0	0	0
CP12	36	1	Pan-IgG	39610.6	39753.4	132602	55660.8	175111	0	0	0	0	0
CP12	36	2	Pan-IgG	41663.7	39127.8	139971	62982.6	171203	0	0	0	0	0
CP12	80	1	Pan-IgG	27977.6	32829.4	89372.5	36689.3	134743	0	0	0	0	0
CP12	80	2	Pan-IgG	29438.2	33517.3	90488.6	46195.6	152812	0	0	0	0	0
CP13	36	1	Pan-IgG	110154	44208.4	89857.5	99074.3	164032	0	0	0	0	0
CP13	36	2	Pan-IgG	108648	43630.8	93836.6	87688.6	172023	0	0	0	0	0
CP13	80	1	Pan-IgG	70514.6	38968.9	41181.5	70270.3	128743	0	0	0	0	0
CP13	80	2	Pan-IgG	79116.2	44300.3	33999.6	72864.6	129260	0	0	0	0	0
CP14	39	1	Pan-IgG	109635	62937.4	134472	102051	168602	0	0	0	0	0
CP14	39	2	Pan-IgG	110438	66016.3	133702	104660	166862	0	0	0	0	0
CP14	69	1	Pan-IgG	84974.1	58148.4	131448	81695.3	126642	0	0	0	0	0
CP14	69	2	Pan-IgG	86931.7	68198.8	140294	78337.6	154128	0	0	0	0	0
CP15	37	1	Pan-IgG	40545.1	34283.4	153396	35096.3	206868	0	0	0	0	0
CP15	37	2	Pan-IgG	39401.2	36242.3	150223	37491.6	196221	0	0	0	0	0
CP15	67	1	Pan-IgG	25266.1	27590.4	132994	29395.3	158908	0	0	0	0	0
CP15	67	2	Pan-IgG	28156.2	27283.3	130874	25391.6	196498	0	0	0	0	0
CP16	36	1	Pan-IgG	133731	59925.4	170914	113037	164978	0	0	0	0	0
CP16	36	2	Pan-IgG	144460	58939.3	164008	110767	174678	0	0	0	0	0
CP16	80	1	Pan-IgG	92440.6	66526.4	150570	76248.3	149676	0	0	0	0	0
CP16	80	2	Pan-IgG	108983	74467.3	163869	72957.6	188071	0	0	0	0	0
CP17	37	1	Pan-IgG	41422.1	52736.4	116908	40658.3	101116	0	0	0	0	0
CP17	37	2	Pan-IgG	43904.2	56133.8	120829	35089.6	122853	0	0	0	0	0
CP17	67	1	Pan-IgG	24585.6	44508.4	45682.5	24548.8	66957.2	0	0	0	0	0
CP17	67	2	Pan-IgG	26736.7	52589.3	40129.6	22644.6	88482.7	0	0	0	0	0
CP18	42	1	Pan-IgG	65644.6	39545.9	81121.5	57645.3	124127	0	0	0	0	0
CP18	42	2	Pan-IgG	76599.2	40375.3	92174.6	52084.1	142375	0	0	0	0	0
CP18	72	1	Pan-IgG	51046.1	38495.4	65981	39319.8	107140	0	0	0	0	0
CP18	72	2	Pan-IgG	58034.7	40075.3	74625.6	38599.6	119551	0	0	0	0	0
CP19	39	1	Pan-IgG	50400.1	59694.4	155382	46197.3	129989	0	0	0	0	0
CP19	39	2	Pan-IgG	56303.2	69838.3	151112	43656.6	131835	0	0	0	0	0
CP19	69	1	Pan-IgG	50192.6	71119.4	115696	50075.3	125927	0	0	0	0	0
CP19	69	2	Pan-IgG	56880.2	68868.3	122307	50641.1	132031	0	0	0	0	0
CP24	41	1	Pan-IgG	89370.6	52205.4	95615.5	111191	129273	0	0	0	0	0
CP24	41	2	Pan-IgG	110449	58154.3	97923.6	105457	137965	0	0	0	0	0
CP24	70	1	Pan-IgG	69844.6	46769.9	88345.5	80702.3	108109	0	0	0	0	0
CP24	70	2	Pan-IgG	81344.2	52231.8	100129	87757.6	133139	0	0	0	0	0
CP24	119	1	Pan-IgG	41156.6	34964.4	24194.5	56653.3	71516.2	0	0	0	0	0
CP24	119	2	Pan-IgG	45474.2	38285.3	21842.6	53077.1	73936.7	0	0	0	0	0
CP25	41	1	Pan-IgG	130823	77397.4	167152	111491	183742	0	0	0	0	0
CP25	41	2	Pan-IgG	129152	85816.3	172505	115582	227785	0	0	0	0	0
CP25	70	1	Pan-IgG	107258	71488.4	118938	86980.3	165867	0	0	0	0	0
CP25	70	2	Pan-IgG	119835	74502.3	131128	84686.6	158123	0	0	0	0	0
CP25	119	1	Pan-IgG	81777.6	63167.9	61192.5	65480.8	157893	0	0	0	0	0
CP25	119	2	Pan-IgG	88629.2	71119.3	65020.6	70578.6	246373	0	0	0	0	0
CP27	33	1	Pan-IgG	6618.6	26459.4	88092	4317.3	56433.2	0	0	0	0	0
CP27	33	2	Pan-IgG	6803.2	26740.8	90558.6	4011.1	62483.7	0	0	0	0	0
CP27	62	1	Pan-IgG	7548.6	30060.4	39127.5	5232.8	65284.2	0	0	0	0	0
CP27	62	2	Pan-IgG	7676.2	32617.3	39159.6	4966.6	89441.2	0	0	0	0	0
CP28	33	1	Pan-IgG	102850	47208.4	72824.5	93661.8	182081	0	0	0	0	0
CP28	33	2	Pan-IgG	110888	55291.3	69488.6	88127.6	289667	0	0	0	0	0
CP28	62	1	Pan-IgG	75522.6	40930.4	67770	55591.3	151038	0	0	0	0	0
CP28	62	2	Pan-IgG	79289.2	48087.3	68968.6	56586.6	318714	0	0	0	0	0
CP29	29	1	Pan-IgG	86624.1	31952.4	62346.5	81602.3	150496	0	0	0	0	0
CP29	29	2	Pan-IgG	93270.2	33425.3	76911.6	80877.1	136418	0	0	0	0	0
CP29	65	1	Pan-IgG	66406.6	26078.9	55376	60230.3	99177.7	0	0	0	0	0
CP29	65	2	Pan-IgG	72581.2	29106.8	65066.6	79572.6	121744	0	0	0	0	0
CP30	32	1	Pan-IgG	45472.6	33868.4	77948.5	44928.3	80575.2	0	0	0	0	0
CP30	32	2	Pan-IgG	49745.2	35964.8	82753.6	36659.6	80770.7	0	0	0	0	0
CP30	61	1	Pan-IgG	28393.6	26274.9	38896.5	25483.3	45239.2	0	0	0	0	0
CP30	61	2	Pan-IgG	29772.2	27606.3	39852.6	23937.6	52277.7	0	0	0	0	0
CP30	143	1	Pan-IgG	19369.6	28663.9	29203.5	20048.3	46993.2	0	0	0	0	0
CP30	143	2	Pan-IgG	20490.2	31346.8	27037.6	18164.6	54032.7	0	0	0	0	0
CP31	42	1	Pan-IgG	152448	53116.4	152381	165590	195075	0	0	0	0	0
CP31	42	2	Pan-IgG	157737	63141.8	174814	154004	211564	0	0	0	0	0
CP31	70	1	Pan-IgG	114851	41923.4	105056	108317	163524	0	0	0	0	0
CP31	70	2	Pan-IgG	123910	45108.3	114434	104568	179735	0	0	0	0	0
CP31	131	1	Pan-IgG	68979.6	48939.4	56137.5	52914.3	142660	0	0	0	0	0
CP31	131	2	Pan-IgG	72385.2	55245.3	64512.6	53631.1	160524	0	0	0	0	0
CP32	40	1	Pan-IgG	28855.1	35933.9	90250	23360.3	64234.2	0	0	0	0	0
CP32	40	2	Pan-IgG	30165.2	40063.8	96515.6	20127.6	63037.7	0	0	0	0	0
CP32	68	1	Pan-IgG	26385.6	37976.4	59230.5	22310.3	69161.7	0	0	0	0	0
CP32	68	2	Pan-IgG	28006.2	37743.3	60760.1	22852.1	64492.2	0	0	0	0	0
CP32	129	1	Pan-IgG	22761.6	37826.4	19832.5	21271.3	69358.2	0	0	0	0	0
CP32	129	2	Pan-IgG	25627.7	38770.3	24774.6	21616.6	68186.7	0	0	0	0	0
CP33	35	1	Pan-IgG	10240.6	24254.9	71924.5	6104.8	24836.7	0	0	0	0	0
CP33	35	2	Pan-IgG	10439.7	27629.3	70261.6	5368.6	25193.7	0	0	0	0	0
CP33	63	1	Pan-IgG	7360.6	18739.4	48752.5	4803.3	16259.7	0	0	0	0	0
CP33	63	2	Pan-IgG	7745.2	19109.3	42762.1	4359.6	19582.7	0	0	0	0	0
CP33	124	1	Pan-IgG	4504.1	10946.4	20594.5	3308.8	9678.2	0	0	0	0	0
CP33	124	2	Pan-IgG	5358.2	13214.8	21888.6	2655.6	10173.7	0	0	0	0	0
CP34	46	1	Pan-IgG	82574.1	154484	173938	85664.3	176703	0	0	0	0	0
CP34	46	2	Pan-IgG	92901.2	165892	307397	80854.1	202317	0	0	0	0	0
CP34	135	1	Pan-IgG	57681.6	108855	86545.5	54829.3	122707	0	0	0	0	0
CP34	135	2	Pan-IgG	65458.2	130980	93687.1	54531.6	147432	0	0	0	0	0
CP35	31	1	Pan-IgG	13354.6	27544.4	5716.5	11037.3	103170	0	0	0	0	0
CP35	31	2	Pan-IgG	13705.7	31416.3	7240.6	10445.6	98180.7	0	0	0	0	0
CP35	120	1	Pan-IgG	7388.6	24497.4	3937.5	7721.3	70466.2	0	0	0	0	0
CP35	120	2	Pan-IgG	7955.2	24708.8	4754.6	7618.6	75529.7	0	0	0	0	0
CP36	33	1	Pan-IgG	27447.6	22420.4	58307.5	28229.8	98473.7	0	0	0	0	0
CP36	33	2	Pan-IgG	31181.2	23912.3	76323.1	29479.1	124619	0	0	0	0	0
CP36	61	1	Pan-IgG	17176.6	18612.4	28972.5	16701.3	72624.2	0	0	0	0	0
CP36	61	2	Pan-IgG	19463.2	18924.3	33248.6	18210.6	92223.7	0	0	0	0	0
CP36	122	1	Pan-IgG	8164.6	14194.4	5164.5	8359.3	52925.2	0	0	0	0	0
CP36	122	2	Pan-IgG	9535.2	16272.3	7034.6	9217.6	69803.7	0	0	0	0	0
CP37	33	1	Pan-IgG	7153.6	20481.4	37719.5	5884.8	42112.2	0	0	0	0	0
CP37	33	2	Pan-IgG	7571.2	21279.3	44239.6	6447.6	50038.2	0	0	0	0	0
CP37	122	1	Pan-IgG	6470.6	19327.4	6047.5	5107.8	49439.7	0	0	0	0	0
CP37	122	2	Pan-IgG	6749.2	25066.3	6211.6	5159.6	60093.7	0	0	0	0	0
CP38	40	1	Pan-IgG	65148.1	51385.4	144396	52383.3	89368.2	0	0	0	0	0
CP38	40	2	Pan-IgG	70515.2	65266.3	158131	51691.6	141175	0	0	0	0	0
CP38	135	1	Pan-IgG	27539.6	39407.4	95973.5	22910.3	48955.2	0	0	0	0	0
CP38	135	2	Pan-IgG	28849.2	51019.3	125413	27066.1	55348.7	0	0	0	0	0
CP39	26	1	Pan-IgG	77484.6	44300.4	150674	78152.3	128420	0	0	0	0	0
CP39	26	2	Pan-IgG	77049.7	46771.3	156099	75370.1	128267	0	0	0	0	0
CP39	84	1	Pan-IgG	42495.6	22466.4	171006	57426.3	59087.2	0	0	0	0	0
CP39	84	2	Pan-IgG	43499.7	26763.8	215845	60719.6	64515.7	0	0	0	0	0
CP40	47	1	Pan-IgG	61697.6	40099.4	53356.5	94446.8	141575	0	0	0	0	0
CP40	47	2	Pan-IgG	71311.2	45131.3	65620.6	97409.6	236190	0	0	0	0	0
CP40	75	1	Pan-IgG	45241.6	31398.4	19278.5	79294.3	123227	0	0	0	0	0
CP40	75	2	Pan-IgG	48083.2	34672.3	20572.6	81061.6	189179	0	0	0	0	0
CP40	122	1	Pan-IgG	24343.1	19997.4	7056.5	58568.3	100828	0	0	0	0	0
CP40	122	2	Pan-IgG	27394.2	22330.3	8619.1	53596.6	103815	0	0	0	0	0
CP41	39	1	Pan-IgG	75765.1	41046.4	149150	75578.3	121034	0	0	0	0	0
CP41	39	2	Pan-IgG	88236.2	54598.8	162553	80507.6	151473	0	0	0	0	0
CP41	71	1	Pan-IgG	63971.1	45546.4	136710	70408.3	119072	0	0	0	0	0
CP41	71	2	Pan-IgG	73228.2	53790.3	145674	68131.6	125474	0	0	0	0	0
CP42	46	1	Pan-IgG	26408.6	49366.4	158358	29834.3	90095.2	0	0	0	0	0
CP42	46	2	Pan-IgG	34506.2	59378.3	157265	31349.6	99358.7	0	0	0	0	0
CP42	74	1	Pan-IgG	21931.1	40457.4	139064	28599.3	76155.2	0	0	0	0	0
CP42	74	2	Pan-IgG	24762.2	67459.8	112725	26950.6	91646.7	0	0	0	0	0
CP42	121	1	Pan-IgG	13821.6	36602.9	73632	23441.3	63276.7	0	0	0	0	0
CP42	121	2	Pan-IgG	16404.2	40790.3	87995.1	25853.6	77457.7	0	0	0	0	0
CP44	29	1	Pan-IgG	90893.6	22328.4	47251.5	87891.8	113533	0	0	0	0	0
CP44	29	2	Pan-IgG	96964.2	24465.8	54860.6	90967.6	126790	0	0	0	0	0
CP44	68	1	Pan-IgG	96640.6	29206.4	50840.5	86991.8	132459	0	0	0	0	0
CP44	68	2	Pan-IgG	105923	31231.3	69938.6	87457.6	122980	0	0	0	0	0
CP44	131	1	Pan-IgG	54842.6	31467.4	32746	50929.3	91410.7	0	0	0	0	0
CP44	131	2	Pan-IgG	68725.7	38135.3	34703.6	52591.6	97003.7	0	0	0	0	0
CP45	44	1	Pan-IgG	41941.6	32044.4	132394	38373.8	153254	0	0	0	0	0
CP45	44	2	Pan-IgG	47956.2	36680.3	150165	37906.6	150803	0	0	0	0	0
CP45	84	1	Pan-IgG	29431.6	31202.4	106510	30676.3	99431.2	0	0	0	0	0
CP45	84	2	Pan-IgG	28733.2	30769.8	119248	28693.6	122218	0	0	0	0	0
CP45	147	1	Pan-IgG	21573.1	27336.4	83672	22887.3	74043.2	0	0	0	0	0
CP45	147	2	Pan-IgG	25177.7	31785.3	101041	22713.6	85469.7	0	0	0	0	0
CP46	41	1	Pan-IgG	124810	60733.4	137334	123908	159878	0	0	0	0	0
CP46	41	2	Pan-IgG	134994	74109.8	155164	115974	229182	0	0	0	0	0
CP46	81	1	Pan-IgG	108897	43446.4	96908.5	117619	161309	0	0	0	0	0
CP46	81	2	Pan-IgG	127028	49091.3	103281	114958	178268	0	0	0	0	0
CP46	142	1	Pan-IgG	73480.1	25813.4	57811	94689.3	122073	0	0	0	0	0
CP46	142	2	Pan-IgG	94667.2	26983.3	67110.6	101451	131269	0	0	0	0	0
CP48	54	1	Pan-IgG	19345.6	9649.9	36704.5	20509.3	36803.7	0	0	0	0	0
CP48	54	2	Pan-IgG	24416.2	12360.8	43061.6	21951.6	46055.2	0	0	0	0	0
CP48	149	1	Pan-IgG	6300.6	8354.4	17063.5	6399.3	17786.2	0	0	0	0	0
CP48	149	2	Pan-IgG	7326.2	9487.3	18609.6	6541.6	21521.7	0	0	0	0	0
CP49	51	1	Pan-IgG	9959.6	22985.9	52190.5	9164.3	74204.7	0	0	0	0	0
CP49	51	2	Pan-IgG	10450.2	24166.3	49896.6	9587.6	84742.7	0	0	0	0	0
CP49	100	1	Pan-IgG	3691.6	15983.4	19960	3745.8	40819.7	0	0	0	0	0
CP49	100	2	Pan-IgG	3943.7	18901.3	25906.1	3459.6	47752.7	0	0	0	0	0
CP49	146	1	Pan-IgG	2845.6	13962.9	13388.5	2544.3	39388.2	0	0	0	0	0
CP49	146	2	Pan-IgG	2825.2	15326.3	14394.6	2597.6	31058.2	0	0	0	0	0
CP52	45	1	Pan-IgG	116698	47439.4	156189	110914	175907	0	0	0	0	0
CP52	45	2	Pan-IgG	114882	48456.3	176500	101566	205550	0	0	0	0	0
CP52	94	1	Pan-IgG	77669.6	36637.4	131228	77748.3	117272	0	0	0	0	0
CP52	94	2	Pan-IgG	94540.2	40409.3	141888	88358.6	170291	0	0	0	0	0
CP52	145	1	Pan-IgG	56112.6	36522.4	100774	51090.8	109332	0	0	0	0	0
CP52	145	2	Pan-IgG	61278.7	37258.3	108395	56609.6	118454	0	0	0	0	0
CP53	44	1	Pan-IgG	74749.6	26701.9	65046.5	74909.3	102962	0	0	0	0	0
CP53	44	2	Pan-IgG	79208.2	27894.8	76565.6	74227.6	105247	0	0	0	0	0
CP53	144	1	Pan-IgG	44618.6	24036.4	25383.5	44743.3	67684.7	0	0	0	0	0
CP53	144	2	Pan-IgG	48129.2	25851.3	31147.6	43933.6	107325	0	0	0	0	0
CP54	40	1	Pan-IgG	17730.6	35425.9	146172	10389.3	133520	0	0	0	0	0
CP54	40	2	Pan-IgG	16283.2	34625.8	155984	11661.6	156322	0	0	0	0	0
CP54	121	1	Pan-IgG	12961.6	28467.4	66385.5	6608.3	112240	0	0	0	0	0
CP54	121	2	Pan-IgG	12378.2	29730.3	80075.6	6135.6	125808	0	0	0	0	0
CP55	40	1	Pan-IgG	16842.1	69019.4	15982.5	15537.3	162832	0	0	0	0	0
CP55	40	2	Pan-IgG	19740.2	63996.3	15202.1	14513.6	166828	0	0	0	0	0
CP55	121	1	Pan-IgG	5862.6	48500.4	4128.5	3550.3	130451	0	0	0	0	0
CP55	121	2	Pan-IgG	6151.2	48398.8	3779.6	3040.6	143807	0	0	0	0	0
CP56	40	1	Pan-IgG	4419.1	28813.4	67862.5	4760.3	74504.7	0	0	0	0	0
CP56	40	2	Pan-IgG	4129.7	27906.3	66567.6	4352.6	87951.7	0	0	0	0	0
CP56	121	1	Pan-IgG	1492.1	26736.4	31407.5	1784.3	95715.2	0	0	0	0	0
CP56	121	2	Pan-IgG	1663.7	25828.3	30616.6	1607.6	99473.7	0	0	0	0	0
CP59	50	1	Pan-IgG	10987.6	29529.4	12684	21802.3	32084.2	0	0	0	0	0
CP59	50	2	Pan-IgG	11949.2	32270.3	11407.6	21859.1	34013.7	0	0	0	0	0
CP59	106	1	Pan-IgG	10758.6	30798.4	9754.5	20382.8	50524.7	0	0	0	0	0
CP59	106	2	Pan-IgG	11882.7	33217.3	8523.6	18811.1	59089.7	0	0	0	0	0
CP59	134	1	Pan-IgG	10723.1	35737.9	10848.5	18189.8	59341.2	0	0	0	0	0
CP59	134	2	Pan-IgG	9649.2	35618.3	11086.6	15649.6	69479.7	0	0	0	0	0
CP60	49	1	Pan-IgG	62390.6	49724.4	75963	99247.3	136636	0	0	0	0	0
CP60	49	2	Pan-IgG	62930.2	55603.3	78597.6	73373.1	161171	0	0	0	0	0
CP60	87	1	Pan-IgG	50550.6	40099.9	37765.5	104775	188278	0	0	0	0	0
CP60	87	2	Pan-IgG	52493.2	45662.3	36227.6	81131.1	182483	0	0	0	0	0
CP60	136	1	Pan-IgG	50896.6	38576.4	17363.5	98404.3	124242	0	0	0	0	0
CP60	136	2	Pan-IgG	47690.7	45085.3	22685.1	87573.6	151150	0	0	0	0	0
CP61	61	1	Pan-IgG	46141.6	29978.9	164994	27133.3	107855	0	0	0	0	0
CP61	61	2	Pan-IgG	49133.7	28483.3	170173	24814.6	115360	0	0	0	0	0
CP61	131	1	Pan-IgG	82654.6	79174.4	42924.5	70916.3	164932	0	0	0	0	0
CP61	131	2	Pan-IgG	89599.2	83276.3	43292.6	68512.6	165488	0	0	0	0	0
CP62	61	1	Pan-IgG	92948.6	51662.4	116434	77678.8	134997	0	0	0	0	0
CP62	61	2	Pan-IgG	98581.2	56711.3	131474	74504.6	133209	0	0	0	0	0
CP62	131	1	Pan-IgG	33724.6	26367.4	101778	23648.3	84383.2	0	0	0	0	0
CP62	131	2	Pan-IgG	34414.2	29337.8	130019	21628.6	92962.7	0	0	0	0	0
CP63	52	1	Pan-IgG	175990	136528	178324	182058	207065	0	0	0	0	0
CP63	52	2	Pan-IgG	181682	159277	213743	179622	212223	0	0	0	0	0
CP63	90	1	Pan-IgG	173590	106662	218863	175330	200637	0	0	0	0	0
CP63	90	2	Pan-IgG	178172	142225	296683	171922	275697	0	0	0	0	0
CP63	122	1	Pan-IgG	177179	106478	224552	177777	219678	0	0	0	0	0
CP63	122	2	Pan-IgG	185422	109206	254428	180696	269405	0	0	0	0	0
CP66	56	1	Pan-IgG	26524.1	47623.9	43282	28472.3	97885.2	0	0	0	0	0
CP66	56	2	Pan-IgG	35222.2	54691.3	52528.6	33889.1	138196	0	0	0	0	0
CP66	91	1	Pan-IgG	24285.6	43631.4	19371.5	21629.3	95865.2	0	0	0	0	0
CP66	91	2	Pan-IgG	25963.2	48595.3	20041.6	20762.6	105293	0	0	0	0	0
CP67	45	1	Pan-IgG	72649.6	42038.4	70308.5	63854.3	123781	0	0	0	0	0
CP67	45	2	Pan-IgG	93940.2	45662.3	82499.6	67831.6	145677	0	0	0	0	0
CP67	80	1	Pan-IgG	76123.1	45119.9	25302.5	60784.3	116718	0	0	0	0	0
CP67	80	2	Pan-IgG	79704.7	51366.3	29230.6	63005.6	149037	0	0	0	0	0
CP67	131	1	Pan-IgG	46464.6	37653.4	29272.5	45239.8	78601.7	0	0	0	0	0
CP67	131	2	Pan-IgG	54340.2	45858.8	27291.6	45734.6	104138	0	0	0	0	0
CP68	51	1	Pan-IgG	99664.6	30406.4	123092	92819.3	117203	0	0	0	0	0
CP68	51	2	Pan-IgG	112966	35133.3	133529	97594.1	135425	0	0	0	0	0
CP68	86	1	Pan-IgG	60543.6	25582.4	53022	58072.3	83460.2	0	0	0	0	0
CP68	86	2	Pan-IgG	83341.7	26890.3	58555.6	63051.6	195783	0	0	0	0	0
CP68	137	1	Pan-IgG	40325.6	33752.9	48544.5	33757.8	65780.2	0	0	0	0	0
CP68	137	2	Pan-IgG	42864.7	39324.3	53914.6	39269.1	75829.7	0	0	0	0	0
CP69	56	1	Pan-IgG	7992.1	89652.4	26306.5	8172.3	148338	0	0	0	0	0
CP69	56	2	Pan-IgG	8579.2	104334	28630.6	8582.6	157499	0	0	0	0	0
CP69	119	1	Pan-IgG	5875.6	75920.4	9677.5	6699.8	157223	0	0	0	0	0
CP69	119	2	Pan-IgG	7254.7	89372.3	9189.1	6577.6	153274	0	0	0	0	0
CP70	63	1	Pan-IgG	4961.6	24359.4	18978.5	9341.8	98127.2	0	0	0	0	0
CP70	63	2	Pan-IgG	5374.7	26705.8	21103.6	8918.6	120590	0	0	0	0	0
CP70	123	1	Pan-IgG	3819.6	23158.9	9043	7919.3	105490	0	0	0	0	0
CP70	123	2	Pan-IgG	4273.2	25851.3	7900.6	7840.1	90353.7	0	0	0	0	0
CE42	47	1	IgG1	37260	58924.2	136506	76394.1	138296	0	0	0	0	0
CE42	47	2	IgG1	37604.6	53369.4	132636	65959.2	116770	0	0	0	0	0
CE42	103	1	IgG1	38457	61664.2	139464	76832.1	111030	0	0	0	0	0
CE42	103	2	IgG1	39704.6	51569.4	132036	64274.2	107966	0	0	0	0	0
CE46	48	1	IgG1	149206	56852.2	127378	145155	179894	0	0	0	0	0
CE46	48	2	IgG1	132798	39336.9	105840	120613	149152	0	0	0	0	0
CE46	83	1	IgG1	120938	42430.7	114199	115505	134004	0	0	0	0	0
CE46	83	2	IgG1	115800	40537.4	106394	105010	118629	0	0	0	0	0
CE46	134	1	IgG1	114780	46240.2	89602.7	96537.1	117924	0	0	0	0	0
CE46	134	2	IgG1	93977.1	41391.4	84122.3	76310.7	103361	0	0	0	0	0
CE47	48	1	IgG1	10065.5	12011.7	33249.7	10587.6	31241.5	0	0	0	0	0
CE47	48	2	IgG1	9320.6	12780.4	32977.3	8951.2	48303.4	0	0	0	0	0
CE47	83	1	IgG1	12813	15959.2	30176.7	12870.1	58704.5	0	0	0	0	0
CE47	83	2	IgG1	14962.1	14180.4	26745.3	12229.2	47241.9	0	0	0	0	0
CE47	136	1	IgG1	12195	17315.2	23040.2	16885.1	57899	0	0	0	0	0
CE47	136	2	IgG1	12232.1	16695.4	21010.3	12775.2	56150.9	0	0	0	0	0
CE49	48	1	IgG1	124471	92188.2	150157	122457	165104	0	0	0	0	0
CE49	48	2	IgG1	119631	96644.9	160217	110088	175428	0	0	0	0	0
CE49	83	1	IgG1	107413	98657.2	140258	124012	191830	0	0	0	0	0
CE49	83	2	IgG1	112880	84527.9	155543	101364	151864	0	0	0	0	0
CE49	134	1	IgG1	106101	92062.2	118872	102522	128927	0	0	0	0	0
CE49	134	2	IgG1	99158.6	85854.9	119666	96171.2	131161	0	0	0	0	0
CE54	57	1	IgG1	420	1	1	16547.1	1	0	1	1	0	1
CE54	57	2	IgG1	585.6	14.4	1	3064.2	1	0	0	1	0	1
CE54	138	1	IgG1	342	26.2	1	9571.1	16.5	0	0	1	0	0
CE54	138	2	IgG1	602.1	1	1	4191.2	1	0	1	1	0	1
COV-BC	37	1	IgG1	148804	106507	91225.7	140102	187640	0	0	0	0	0
COV-BC	37	2	IgG1	129993	92098.4	105033	123613	170259	0	0	0	0	0
COV-BC	72	1	IgG1	101727	94179.7	118033	106113	168902	0	0	0	0	0
COV-BC	72	2	IgG1	99943.6	88520.4	119931	96517.2	162111	0	0	0	0	0
COV-BC	113	1	IgG1	85026.5	92441.2	71578.2	90540.6	140806	0	0	0	0	0
COV-BC	113	2	IgG1	82010.6	91751.9	83683.8	74937.2	144132	0	0	0	0	0
COV-HA	33	1	IgG1	120696	67511.2	53829.7	120179	135776	0	0	0	0	0
COV-HA	33	2	IgG1	119204	57974.4	63881.3	128414	136331	0	0	0	0	0
COV-HA	66	1	IgG1	133610	77755.2	59527.2	130998	166508	0	0	0	0	0
COV-HA	66	2	IgG1	121893	61390.4	80614.3	146162	140532	0	0	0	0	0
COV-HA	128	1	IgG1	131872	71263.2	49674.2	136040	181240	0	0	0	0	0
COV-HA	128	2	IgG1	103152	60201.4	46628.8	118143	108220	0	0	0	0	0
COV-HM	33	1	IgG1	145235	101638	168573	134601	195156	0	0	0	0	0
COV-HM	33	2	IgG1	158405	100637	173765	134184	200932	0	0	0	0	0
COV-HM	66	1	IgG1	122192	96735.2	146980	107149	160314	0	0	0	0	0
COV-HM	66	2	IgG1	120796	86777.9	158948	93793.7	157611	0	0	0	0	0
COV-HM	128	1	IgG1	70581.5	73335.2	74075.7	52845.1	113032	0	0	0	0	0
COV-HM	128	2	IgG1	69016.6	75342.4	90492.3	53911.2	119909	0	0	0	0	0
COV-KD	31	1	IgG1	170258	75315.2	141467	142738	150140	0	0	0	0	0
COV-KD	31	2	IgG1	160183	63686.4	110572	114785	140808	0	0	0	0	0
COV-KD	98	1	IgG1	149563	89932.2	126297	91150.6	183151	0	0	0	0	0
COV-KD	98	2	IgG1	111484	64113.4	101882	63327.7	155187	0	0	0	0	0
COV-RD	34	1	IgG1	42186.5	68777.2	39188.7	37744.1	85362	0	0	0	0	0
COV-RD	34	2	IgG1	41516.1	64655.9	39820.3	28523.2	70690.9	0	0	0	0	0
COV-RD	103	1	IgG1	27787	77823.7	55475.7	45571.1	89758.5	0	0	0	0	0
COV-RD	103	2	IgG1	31649.6	55470.4	52872.3	39624.7	78665.4	0	0	0	0	0
COV-SD	30	1	IgG1	123781	53376.2	118826	102499	136904	0	0	0	0	0
COV-SD	30	2	IgG1	104860	46665.4	126301	83476.7	121606	0	0	0	0	0
COV-SD	100	1	IgG1	112282	51535.2	136759	109244	120422	0	0	0	0	0
COV-SD	100	2	IgG1	100059	51038.4	139122	99217.7	115005	0	0	0	0	0
CP01	28	1	IgG1	267	26650.2	4985.2	552.1	77822.5	0	0	0	0	0
CP01	28	2	IgG1	249.6	18138.4	5233.3	365.7	76253.9	0	0	0	0	0
CP01	59	1	IgG1	108	22691.2	361.7	114.1	47724.5	0	0	0	0	0
CP01	59	2	IgG1	163.6	12856.4	348.3	290.7	41448.9	0	0	0	0	0
CP01	126	1	IgG1	91	18928.2	69.2	73.1	45629.5	0	0	0	0	0
CP01	126	2	IgG1	109.6	13964.9	73.3	250.2	51950.4	0	0	0	0	0
CP04	36	1	IgG1	120466	96424.2	109549	99932.1	143130	0	0	0	0	0
CP04	36	2	IgG1	110514	80292.4	100590	92016.2	115744	0	0	0	0	0
CP04	115	1	IgG1	128454	113873	105383	122918	148874	0	0	0	0	0
CP04	115	2	IgG1	110791	85773.9	83707.3	93043.2	130215	0	0	0	0	0
CP04	146	1	IgG1	127579	111709	104082	106136	158450	0	0	0	0	0
CP04	146	2	IgG1	102229	85162.4	104409	97394.2	116505	0	0	0	0	0
CP06	38	1	IgG1	40943	46493.2	72280.2	20905.1	159038	0	0	0	0	0
CP06	38	2	IgG1	42070.1	37132.9	61723.3	13123.7	110089	0	0	0	0	0
CP06	131	1	IgG1	85337	69744.2	27690.2	54986.1	94984.5	0	0	0	0	0
CP06	131	2	IgG1	51567.6	47622.4	19163.8	27877.2	133192	0	0	0	0	0
CP07	35	1	IgG1	149413	62700.2	85539.2	132379	135178	0	0	0	0	0
CP07	35	2	IgG1	132140	50554.4	96216.3	119897	139366	0	0	0	0	0
CP07	66	1	IgG1	141610	62757.2	110113	153005	143464	0	0	0	0	0
CP07	66	2	IgG1	125989	45822.4	98916.3	118166	111473	0	0	0	0	0
CP07	128	1	IgG1	132528	51489.2	56154.7	130181	125405	0	0	0	0	0
CP07	128	2	IgG1	112003	45407.4	49490.8	106488	104781	0	0	0	0	0
CP08	41	1	IgG1	156101	134154	163163	149713	175865	0	0	0	0	0
CP08	41	2	IgG1	157067	140681	186205	138315	178855	0	0	0	0	0
CP08	85	1	IgG1	152210	115507	164705	159082	175082	0	0	0	0	0
CP08	85	2	IgG1	154031	108289	178219	143854	182999	0	0	0	0	0
CP08	120	1	IgG1	157942	111951	135493	163951	209876	0	0	0	0	0
CP08	120	2	IgG1	156467	100937	140934	146877	192900	0	0	0	0	0
CP10	39	1	IgG1	1809	29597.2	16284.2	7190.1	65127.5	0	0	0	0	0
CP10	39	2	IgG1	3283.6	21173.4	11106.3	3478.2	36994.4	0	0	0	0	0
CP10	72	1	IgG1	2436	43248.2	1444.2	9867.1	82875.5	0	0	0	0	0
CP10	72	2	IgG1	1857.6	26343.4	1780.3	4515.2	37455.9	0	0	0	0	0
CP11	39	1	IgG1	75289	69606.2	159883	64815.6	148529	0	0	0	0	0
CP11	39	2	IgG1	50482.6	48107.4	118442	38655.2	115813	0	0	0	0	0
CP11	69	1	IgG1	83979	59753.2	84653.2	68728.6	133106	0	0	0	0	0
CP11	69	2	IgG1	57972.1	47761.4	83591.3	53657.7	125206	0	0	0	0	0
CP12	36	1	IgG1	54582.5	56484.2	136414	78317.1	164458	0	0	0	0	0
CP12	36	2	IgG1	49028.6	41910.4	128182	61458.7	152741	0	0	0	0	0
CP12	80	1	IgG1	39216.5	58901.2	94874.7	56413.1	149886	0	0	0	0	0
CP12	80	2	IgG1	43536.1	42926.4	89292.3	54188.2	134900	0	0	0	0	0
CP13	36	1	IgG1	145258	48438.7	116363	136604	184118	0	0	0	0	0
CP13	36	2	IgG1	85634.1	37156.4	75190.8	97048.2	138985	0	0	0	0	0
CP13	80	1	IgG1	85245.5	40946.2	30084.2	103236	114736	0	0	0	0	0
CP13	80	2	IgG1	94634.6	34051.4	33854.3	85646.2	111151	0	0	0	0	0
CP14	39	1	IgG1	110210	71965.2	139544	110602	155826	0	0	0	0	0
CP14	39	2	IgG1	114091	68706.4	147650	105311	159469	0	0	0	0	0
CP14	69	1	IgG1	95708	71746.2	136241	104537	159176	0	0	0	0	0
CP14	69	2	IgG1	102990	75018.9	145861	89177.2	156837	0	0	0	0	0
CP15	37	1	IgG1	44396.5	23059.2	115350	43338.1	169292	0	0	0	0	0
CP15	37	2	IgG1	36888.6	15617.4	111392	30208.2	142609	0	0	0	0	0
CP15	67	1	IgG1	31344	21148.7	114729	32737.6	159648	0	0	0	0	0
CP15	67	2	IgG1	26895.6	13376.4	123197	29654.2	128645	0	0	0	0	0
CP16	36	1	IgG1	114722	56001.2	101078	106320	127626	0	0	0	0	0
CP16	36	2	IgG1	118869	56912.9	111807	86454.2	133584	0	0	0	0	0
CP16	80	1	IgG1	123446	78169.2	123430	98793.1	170788	0	0	0	0	0
CP16	80	2	IgG1	102355	71072.4	100093	72006.2	151633	0	0	0	0	0
CP17	37	1	IgG1	65770	68639.2	108065	49909.6	93395.5	0	0	0	0	0
CP17	37	2	IgG1	48440.1	47818.9	96562.3	32885.7	46583.9	0	0	0	0	0
CP17	67	1	IgG1	39769	48404.2	28519.2	33048.1	67222	0	0	0	0	0
CP17	67	2	IgG1	28487.6	39821.9	37754.8	22638.2	56727.9	0	0	0	0	0
CP18	42	1	IgG1	103293	53238.7	91662.7	79341.1	155400	0	0	0	0	0
CP18	42	2	IgG1	104121	42268.4	71844.3	66651.2	110043	0	0	0	0	0
CP18	72	1	IgG1	94338	48358.2	98016.7	66381.1	109096	0	0	0	0	0
CP18	72	2	IgG1	70412.1	39568.4	83914.3	41771.2	87954.9	0	0	0	0	0
CP19	39	1	IgG1	72768	62746.2	137035	57012.1	130296	0	0	0	0	0
CP19	39	2	IgG1	55006.6	68844.9	123854	42856.2	102588	0	0	0	0	0
CP19	69	1	IgG1	84048	64979.2	102379	62306.1	111696	0	0	0	0	0
CP19	69	2	IgG1	56368.6	73241.4	117404	51418.7	116113	0	0	0	0	0
CP24	41	1	IgG1	96928	38713.2	68274.2	96847.6	115702	0	0	0	0	0
CP24	41	2	IgG1	79979.6	36290.4	66835.3	77984.2	90147.9	0	0	0	0	0
CP24	70	1	IgG1	81378	40381.7	59112.7	85073.1	88250.5	0	0	0	0	0
CP24	70	2	IgG1	51198.6	29274.4	60465.3	61689.2	73252.9	0	0	0	0	0
CP24	119	1	IgG1	60130	33395.2	19840.7	65851.1	71872.5	0	0	0	0	0
CP24	119	2	IgG1	46836.1	23065.4	19879.3	50265.2	63328.9	0	0	0	0	0
CP25	41	1	IgG1	122653	75706.2	140903	104099	171284	0	0	0	0	0
CP25	41	2	IgG1	114530	75549.4	132313	97717.2	157230	0	0	0	0	0
CP25	70	1	IgG1	100231	72322.2	106568	105561	148966	0	0	0	0	0
CP25	70	2	IgG1	103440	76542.4	97901.3	95109.2	141466	0	0	0	0	0
CP25	119	1	IgG1	104536	72782.2	56834.2	87662.6	140518	0	0	0	0	0
CP25	119	2	IgG1	91311.6	64194.4	62807.8	74452.2	143624	0	0	0	0	0
CP27	33	1	IgG1	57	13273.2	81234.7	67.1	22425.5	0	0	0	0	0
CP27	33	2	IgG1	87.6	11657.9	83268.3	59.2	15572.9	0	0	0	0	0
CP27	62	1	IgG1	133	21850.7	33399.2	102.1	47758.5	0	0	0	0	0
CP27	62	2	IgG1	84.6	16614.9	37708.3	103.2	42233.9	0	0	0	0	0
CP28	33	1	IgG1	113191	48772.7	58422.2	101602	165690	0	0	0	0	0
CP28	33	2	IgG1	88218.6	51892.4	78490.8	94924.2	152925	0	0	0	0	0
CP28	62	1	IgG1	89607.5	45250.2	65500.7	76958.6	140126	0	0	0	0	0
CP28	62	2	IgG1	82368.1	41345.4	68105.3	63189.2	138062	0	0	0	0	0
CP29	29	1	IgG1	102591	34431.2	60517.2	95121.6	122032	0	0	0	0	0
CP29	29	2	IgG1	98281.6	31120.4	64389.3	85969.2	109985	0	0	0	0	0
CP29	65	1	IgG1	120248	41705.2	68136.2	91207.6	185246	0	0	0	0	0
CP29	65	2	IgG1	94611.6	25166.4	62658.3	72929.2	90562.9	0	0	0	0	0
CP30	32	1	IgG1	63952	30978.2	76930.2	47159.1	89988.5	0	0	0	0	0
CP30	32	2	IgG1	51406.6	25846.9	57153.3	34593.2	84677.9	0	0	0	0	0
CP30	61	1	IgG1	31217	27962.2	29440.2	26625.1	60500.5	0	0	0	0	0
CP30	61	2	IgG1	26918.6	16626.4	35989.3	15953.7	45718.9	0	0	0	0	0
CP30	143	1	IgG1	17902	29562.7	20669.2	18218.1	68096.5	0	0	0	0	0
CP30	143	2	IgG1	18032.6	22349.9	31523.3	8178.2	59843.9	0	0	0	0	0
CP31	42	1	IgG1	148067	65013.7	140293	152407	167474	0	0	0	0	0
CP31	42	2	IgG1	144973	54396.9	132544	133803	171124	0	0	0	0	0
CP31	70	1	IgG1	112846	52663.2	97452.7	126003	151441	0	0	0	0	0
CP31	70	2	IgG1	116849	44841.9	109799	103118	142447	0	0	0	0	0
CP31	131	1	IgG1	100278	64196.2	62796.2	79145.6	169984	0	0	0	0	0
CP31	131	2	IgG1	77255.6	50161.4	75686.3	66155.2	133930	0	0	0	0	0
CP32	40	1	IgG1	39021	46344.2	83283.2	33888.1	57933.5	0	0	0	0	0
CP32	40	2	IgG1	33438.6	42060.4	80614.3	22545.2	58712.9	0	0	0	0	0
CP32	68	1	IgG1	49276.5	48761.2	70749.2	42555.1	67360.5	0	0	0	0	0
CP32	68	2	IgG1	31234.1	38552.4	74567.3	25384.2	59912.9	0	0	0	0	0
CP32	129	1	IgG1	31251.5	59500.2	28174.2	41266.1	72378.5	0	0	0	0	0
CP32	129	2	IgG1	37419.6	48419.4	25037.8	27831.2	59474.4	0	0	0	0	0
CP33	35	1	IgG1	10297	32313.7	74559.2	6399.1	29377	0	0	0	0	0
CP33	35	2	IgG1	9871.6	31674.4	92500.3	5993.2	34155.9	0	0	0	0	0
CP33	63	1	IgG1	9705	26638.7	54439.2	5979.6	31748.5	0	0	0	0	0
CP33	63	2	IgG1	7411.1	28535.4	63581.3	4943.7	27358.9	0	0	0	0	0
CP33	124	1	IgG1	6702.5	24429.2	37381.7	4654.6	23956	0	0	0	0	0
CP33	124	2	IgG1	4762.6	18438.4	35089.3	3355.2	15552.9	0	0	0	0	0
CP34	46	1	IgG1	78592	116797	110263	77453.6	112364	0	0	0	0	0
CP34	46	2	IgG1	78917.6	100776	103337	55204.2	115836	0	0	0	0	0
CP34	135	1	IgG1	78707	101316	82892.2	72780.1	121468	0	0	0	0	0
CP34	135	2	IgG1	75039.6	91763.4	90734.8	51995.7	113078	0	0	0	0	0
CP35	31	1	IgG1	18589	35708.7	9458.2	16152.1	112064	0	0	0	0	0
CP35	31	2	IgG1	21875.6	42476.4	11224.3	15276.2	114624	0	0	0	0	0
CP35	120	1	IgG1	12451	33188.2	7992.2	13496.1	71733.5	0	0	0	0	0
CP35	120	2	IgG1	14071.6	35090.4	9962.3	13507.2	83107.9	0	0	0	0	0
CP36	33	1	IgG1	35407	30402.7	65074.7	34176.1	105642	0	0	0	0	0
CP36	33	2	IgG1	41054.6	28812.4	70228.3	35539.7	104804	0	0	0	0	0
CP36	61	1	IgG1	30261.5	29205.2	36990.2	30976.1	95214.5	0	0	0	0	0
CP36	61	2	IgG1	28003.1	24819.9	42485.8	23653.7	84550.9	0	0	0	0	0
CP36	122	1	IgG1	19138	25476.2	13261.2	20249.1	63423.5	0	0	0	0	0
CP36	122	2	IgG1	16213.6	23158.4	14209.3	16426.2	63386.4	0	0	0	0	0
CP37	33	1	IgG1	1458	17983.2	47441.2	1154.1	44086.5	0	0	0	0	0
CP37	33	2	IgG1	1454.1	17895.9	37316.3	101.7	44887.9	0	0	0	0	0
CP37	122	1	IgG1	3494	33245.7	1597.7	2012.1	70582.5	0	0	0	0	0
CP37	122	2	IgG1	1702.6	22350.4	2641.3	163.2	57835.9	0	0	0	0	0
CP38	40	1	IgG1	80365	56760.2	112381	66565.1	71687.5	0	0	0	0	0
CP38	40	2	IgG1	61376.6	45130.4	67654.8	62012.7	53900.9	0	0	0	0	0
CP38	135	1	IgG1	53639	60961.7	93228.2	44213.1	84993.5	0	0	0	0	0
CP38	135	2	IgG1	33657.6	40410.4	69097.3	29885.2	55850.9	0	0	0	0	0
CP39	26	1	IgG1	74748	40278.2	124616	71468.1	116876	0	0	0	0	0
CP39	26	2	IgG1	73724.6	48984.4	111010	59866.2	113632	0	0	0	0	0
CP39	84	1	IgG1	53558.5	27962.2	180658	62962.6	66140.5	0	0	0	0	0
CP39	84	2	IgG1	51244.6	25304.4	153789	53946.2	66121.4	0	0	0	0	0
CP40	47	1	IgG1	66691	50821.2	61011.7	104433	146802	0	0	0	0	0
CP40	47	2	IgG1	69027.6	52215.4	64296.3	93355.2	147663	0	0	0	0	0
CP40	75	1	IgG1	54675	52064.7	28335.2	89700.1	129836	0	0	0	0	0
CP40	75	2	IgG1	54983.6	44887.9	36208.3	77152.7	130214	0	0	0	0	0
CP40	122	1	IgG1	47101	30449.2	12840.7	64907.1	99196.5	0	0	0	0	0
CP40	122	2	IgG1	35458.1	38575.4	16913.3	61481.2	118513	0	0	0	0	0
CP41	39	1	IgG1	94914	46954.2	148292	102384	101246	0	0	0	0	0
CP41	39	2	IgG1	81802.6	44079.9	106648	90585.2	95525.9	0	0	0	0	0
CP41	71	1	IgG1	82379	57336.2	109653	87133.1	147205	0	0	0	0	0
CP41	71	2	IgG1	76124.6	40156.4	116296	83800.2	123406	0	0	0	0	0
CP42	46	1	IgG1	44361.5	64288.2	128817	45122.1	78778.5	0	0	0	0	0
CP42	46	2	IgG1	35734.6	55781.4	141361	29908.2	88878.4	0	0	0	0	0
CP42	74	1	IgG1	30688	50706.2	109664	37468.1	76844.5	0	0	0	0	0
CP42	74	2	IgG1	36866.1	53958.4	119781	32631.2	99587.4	0	0	0	0	0
CP42	121	1	IgG1	24841	63056.7	77632.2	58370.1	98080.5	0	0	0	0	0
CP42	121	2	IgG1	18124.6	45349.4	80706.3	26908.2	85046.9	0	0	0	0	0
CP44	29	1	IgG1	95604	28687.7	47971.2	94845.1	118188	0	0	0	0	0
CP44	29	2	IgG1	106198	26354.9	51902.3	88208.2	125276	0	0	0	0	0
CP44	68	1	IgG1	103109	45803.2	63417.2	106044	136352	0	0	0	0	0
CP44	68	2	IgG1	103417	44160.4	67331.8	98167.2	140046	0	0	0	0	0
CP44	131	1	IgG1	75254	48634.2	44828.7	64240.1	104376	0	0	0	0	0
CP44	131	2	IgG1	73332.6	42198.9	47679.3	63362.7	104781	0	0	0	0	0
CP45	44	1	IgG1	68970	32267.2	136909	58094.1	150496	0	0	0	0	0
CP45	44	2	IgG1	51683.6	23677.4	117057	42579.2	114659	0	0	0	0	0
CP45	84	1	IgG1	43579	30403.2	113325	46100.1	121066	0	0	0	0	0
CP45	84	2	IgG1	37211.6	27912.4	116065	39336.7	96656.4	0	0	0	0	0
CP45	147	1	IgG1	50519.5	42442.2	139337	41772.1	105539	0	0	0	0	0
CP45	147	2	IgG1	33830.6	25096.4	98916.3	22188.2	78884.9	0	0	0	0	0
CP46	41	1	IgG1	131723	80114.2	144908	133691	172746	0	0	0	0	0
CP46	41	2	IgG1	131528	73749.4	148365	115096	180160	0	0	0	0	0
CP46	81	1	IgG1	123596	60490.2	109526	132863	172412	0	0	0	0	0
CP46	81	2	IgG1	123370	58655.4	110284	122297	173997	0	0	0	0	0
CP46	142	1	IgG1	89929.5	44249.2	72982.2	110602	125532	0	0	0	0	0
CP46	142	2	IgG1	87872.6	41299.4	82402.8	100960	146832	0	0	0	0	0
CP48	54	1	IgG1	50013	5410.7	68688.7	43660.1	82461.5	0	0	0	0	0
CP48	54	2	IgG1	28303.1	3234.9	55664.8	18576.2	57373.9	0	0	0	0	0
CP48	149	1	IgG1	7475.5	5115.2	24306.2	4127.6	35419.5	0	0	0	0	0
CP48	149	2	IgG1	6024.1	4931.9	21275.3	1353.2	36070.9	0	0	0	0	0
CP49	51	1	IgG1	17557	30725.2	49812.2	14787.1	76844.5	0	0	0	0	0
CP49	51	2	IgG1	16786.6	30150.9	51856.3	13964.2	76276.9	0	0	0	0	0
CP49	100	1	IgG1	5365	17869.2	23972.2	5943.1	51292.5	0	0	0	0	0
CP49	100	2	IgG1	5843.6	18195.4	34269.8	6159.7	55042.9	0	0	0	0	0
CP49	146	1	IgG1	4266	18249.7	24974.2	4733.1	55619.5	0	0	0	0	0
CP49	146	2	IgG1	5000.1	17526.4	27218.3	4761.7	52688.9	0	0	0	0	0
CP52	45	1	IgG1	109393	46793.2	53864.2	107080	93695.5	0	0	0	0	0
CP52	45	2	IgG1	104294	39417.9	116607	100637	118721	0	0	0	0	0
CP52	94	1	IgG1	90010	38620.7	116271	83531.1	122297	0	0	0	0	0
CP52	94	2	IgG1	93896.6	30728.4	99563.3	75468.2	103823	0	0	0	0	0
CP52	145	1	IgG1	72941	36986.2	102448	65333.6	114286	0	0	0	0	0
CP52	145	2	IgG1	60684.6	31616.9	82830.3	55919.2	111474	0	0	0	0	0
CP53	44	1	IgG1	87869	31001.2	79278.2	81470.1	125923	0	0	0	0	0
CP53	44	2	IgG1	83048.6	29297.4	70274.3	79564.7	104584	0	0	0	0	0
CP53	144	1	IgG1	67635	36319.2	49685.7	67808.1	84417.5	0	0	0	0	0
CP53	144	2	IgG1	72005.1	33890.4	46132.3	58296.2	90632.9	0	0	0	0	0
CP54	40	1	IgG1	17833	38390.2	110977	12979.1	122378	0	0	0	0	0
CP54	40	2	IgG1	15678.1	33244.4	106510	10183.2	114520	0	0	0	0	0
CP54	121	1	IgG1	17550	40140.2	58905.2	10261.1	205779	0	0	0	0	0
CP54	121	2	IgG1	16588.1	32251.4	87884.3	7757.2	143486	0	0	0	0	0
CP55	40	1	IgG1	16271	58913.2	3805.2	9914.1	139402	0	0	0	0	0
CP55	40	2	IgG1	15956.6	55470.4	6950.3	6944.2	133654	0	0	0	0	0
CP55	121	1	IgG1	231	56093.2	28.7	240.1	149426	0	0	0	0	0
CP55	121	2	IgG1	2405.1	48315.4	32.3	164.2	105819	0	0	0	0	0
CP56	40	1	IgG1	194	25016.2	79404.7	62.6	83578	0	0	0	0	0
CP56	40	2	IgG1	166.1	20203.9	61861.8	40.2	56300.9	0	0	0	0	0
CP56	121	1	IgG1	28.5	28469.2	31396.2	23.6	107426	0	0	0	0	0
CP56	121	2	IgG1	25.6	28385.9	36531.8	21.2	128368	0	0	0	0	0
CP59	50	1	IgG1	7265	35996.2	6420.2	26763.1	57162.5	0	0	0	0	0
CP59	50	2	IgG1	4879.1	29020.4	9121.3	13951.7	35194.4	0	0	0	0	0
CP59	106	1	IgG1	12248.5	40451.2	4756.7	27856.6	94615.5	0	0	0	0	0
CP59	106	2	IgG1	13907.6	32343.9	4477.3	17814.2	75029.9	0	0	0	0	0
CP59	134	1	IgG1	11666	45227.2	9058.2	24150.6	82933	0	0	0	0	0
CP59	134	2	IgG1	6999.6	37663.9	4922.8	15391.7	75699.4	0	0	0	0	0
CP60	49	1	IgG1	56735	77271.2	78587.2	71721.1	121366	0	0	0	0	0
CP60	49	2	IgG1	61307.6	57616.4	75421.3	51395.2	111381	0	0	0	0	0
CP60	87	1	IgG1	52741	60052.2	41732.2	85142.1	180250	0	0	0	0	0
CP60	87	2	IgG1	54868.6	50784.4	47863.3	65059.2	108520	0	0	0	0	0
CP60	136	1	IgG1	75347	57727.7	33157.7	94453.6	136224	0	0	0	0	0
CP60	136	2	IgG1	57799.1	50461.4	23745.3	61251.2	87331.9	0	0	0	0	0
CP61	61	1	IgG1	51290.5	26121.2	130106	11078.6	83612.5	0	0	0	0	0
CP61	61	2	IgG1	39958.6	24635.4	110387	6242.2	71637.9	0	0	0	0	0
CP61	131	1	IgG1	116610	79942.2	36346.2	109083	154008	0	0	0	0	0
CP61	131	2	IgG1	92985.1	62370.9	42151.3	80095.7	144294	0	0	0	0	0
CP62	61	1	IgG1	106988	49819.7	136506	95317.1	160510	0	0	0	0	0
CP62	61	2	IgG1	91530.6	42025.9	118673	68486.2	104804	0	0	0	0	0
CP62	131	1	IgG1	43786	30828.7	91927.7	14295.1	74174.5	0	0	0	0	0
CP62	131	2	IgG1	42935.6	21957.4	115580	12098.2	100268	0	0	0	0	0
CP63	52	1	IgG1	149010	135972	157155	152522	192922	0	0	0	0	0
CP63	52	2	IgG1	166114	145032	164706	148078	194285	0	0	0	0	0
CP63	90	1	IgG1	159554	118397	202827	162489	189999	0	0	0	0	0
CP63	90	2	IgG1	153305	116020	181543	147754	180391	0	0	0	0	0
CP63	122	1	IgG1	160083	108510	208167	156424	197170	0	0	0	0	0
CP63	122	2	IgG1	147061	111300	174919	139688	181222	0	0	0	0	0
CP66	56	1	IgG1	57920	67131.2	58399.2	42348.1	108382	0	0	0	0	0
CP66	56	2	IgG1	41470.6	58470.4	56553.3	33993.2	106442	0	0	0	0	0
CP66	91	1	IgG1	52234.5	60708.7	24905.2	50393.1	100704	0	0	0	0	0
CP66	91	2	IgG1	40374.1	57962.4	28003.3	31454.2	95686.9	0	0	0	0	0
CP67	45	1	IgG1	93313.5	53192.7	83963.2	78052.1	132173	0	0	0	0	0
CP67	45	2	IgG1	87919.1	51500.4	78144.3	68855.7	148171	0	0	0	0	0
CP67	80	1	IgG1	83265	57830.7	38832.2	76544.1	134970	0	0	0	0	0
CP67	80	2	IgG1	89961.1	53669.4	38955.3	77279.7	134969	0	0	0	0	0
CP67	131	1	IgG1	76521	51558.2	34688.2	68568.1	104468	0	0	0	0	0
CP67	131	2	IgG1	70077.6	56854.9	42624.3	59289.2	105519	0	0	0	0	0
CP68	51	1	IgG1	117174	46885.2	137611	118613	131332	0	0	0	0	0
CP68	51	2	IgG1	104998	42164.4	146577	100706	132626	0	0	0	0	0
CP68	86	1	IgG1	79685.5	37562.2	58502.7	71146.1	88699.5	0	0	0	0	0
CP68	86	2	IgG1	84041.6	37917.9	74025.3	69098.2	101688	0	0	0	0	0
CP68	137	1	IgG1	65862.5	48312.2	62887.7	61501.1	83980.5	0	0	0	0	0
CP68	137	2	IgG1	52698.6	45106.9	68393.8	48649.2	88139.9	0	0	0	0	0
CP69	56	1	IgG1	10622.5	98127.7	33698.2	11404.1	148506	0	0	0	0	0
CP69	56	2	IgG1	10724.6	103269	32815.3	9127.7	157588	0	0	0	0	0
CP69	119	1	IgG1	9570	94421.2	7906.2	9377.1	152672	0	0	0	0	0
CP69	119	2	IgG1	8917.1	88936.4	8183.3	7632.7	157472	0	0	0	0	0
CP70	63	1	IgG1	6540	35904.2	15580.2	16428.6	129917	0	0	0	0	0
CP70	63	2	IgG1	6358.1	25269.9	21945.3	9919.2	108081	0	0	0	0	0
CP70	123	1	IgG1	5533	32474.2	5474.7	13349.1	103858	0	0	0	0	0
CP70	123	2	IgG1	5224.6	25696.4	7595.3	8079.2	107919	0	0	0	0	0
CE42	47	1	IgG2	144.6	7811.9	6581.5	219.5	1834.8	0	0	0	0	0
CE42	47	2	IgG2	175.3	3168.4	3919.3	105.6	1688.1	0	0	0	0	0
CE42	103	1	IgG2	181.6	26018.9	1509.5	201.5	1877.8	0	0	0	0	0
CE42	103	2	IgG2	171.8	3308.9	1957.3	110.6	1839.6	0	0	0	0	0
CE46	48	1	IgG2	82.6	14.9	234.5	96.5	112.8	0	0	0	0	0
CE46	48	2	IgG2	65.8	24.4	221.3	50.6	98.6	0	0	0	0	0
CE46	83	1	IgG2	94.1	19.9	193	115	81.8	0	0	0	0	0
CE46	83	2	IgG2	63.8	21.9	155.3	61.6	109.6	0	0	0	0	0
CE46	134	1	IgG2	153.6	8.9	85.5	127	158.8	0	0	0	0	0
CE46	134	2	IgG2	126.8	13.9	82.3	78.6	191.1	0	0	0	0	0
CE47	48	1	IgG2	30.6	14.9	59	35	47.8	0	0	0	0	0
CE47	48	2	IgG2	46.8	49.9	94.3	126.6	71.6	0	0	0	0	0
CE47	83	1	IgG2	30.6	14.9	44.5	36.5	50.8	0	0	0	0	0
CE47	83	2	IgG2	33.3	62.9	82.3	143.1	110.6	0	0	0	0	0
CE47	136	1	IgG2	24.6	11.9	72	47.5	42.8	0	0	0	0	0
CE47	136	2	IgG2	33.3	62.9	100.3	145.6	88.1	0	0	0	0	0
CE49	48	1	IgG2	625.6	14524.9	3076	291	4181.3	0	0	0	0	0
CE49	48	2	IgG2	724.8	13804.9	3303.3	227.1	4166.6	0	0	0	0	0
CE49	83	1	IgG2	602.6	16982.4	4730.5	334.5	6625.3	0	0	0	0	0
CE49	83	2	IgG2	663.8	15963.9	5518.3	197.1	6654.6	0	0	0	0	0
CE49	134	1	IgG2	500.6	13029.4	4817.5	286.5	6512.8	0	0	0	0	0
CE49	134	2	IgG2	553.8	13264.9	4428.8	210.6	6571.6	0	0	0	0	0
CE54	57	1	IgG2	19.6	1	16.5	41	1	0	1	0	0	1
CE54	57	2	IgG2	26.8	8.9	1	30.6	37.6	0	0	1	0	0
CE54	138	1	IgG2	1	9.9	1	24.5	1	1	0	1	0	1
CE54	138	2	IgG2	11.8	12.4	30.3	43.6	15.6	0	0	0	0	0
COV-BC	37	1	IgG2	1844.6	97.9	1264	563	849.3	0	0	0	0	0
COV-BC	37	2	IgG2	1721.8	138.9	1694.8	276.6	746.1	0	0	0	0	0
COV-BC	72	1	IgG2	2059.6	118.9	4098.5	450.5	698.3	0	0	0	0	0
COV-BC	72	2	IgG2	1950.8	146.4	4446.3	258.6	812.1	0	0	0	0	0
COV-BC	113	1	IgG2	2357.6	142.9	2002.5	505	567.8	0	0	0	0	0
COV-BC	113	2	IgG2	2204.8	156.9	2544.3	301.6	635.6	0	0	0	0	0
COV-HA	33	1	IgG2	417.6	48.4	1154.5	283.5	951.8	0	0	0	0	0
COV-HA	33	2	IgG2	404.3	49.4	1241.8	274.1	1003.1	0	0	0	0	0
COV-HA	66	1	IgG2	1325.6	14.9	1093	1290.5	3229.8	0	0	0	0	0
COV-HA	66	2	IgG2	1219.8	19.9	1947.8	960.6	3604.6	0	0	0	0	0
COV-HA	128	1	IgG2	4018.1	10.9	616.5	4492.5	8063.8	0	0	0	0	0
COV-HA	128	2	IgG2	4266.8	1	747.3	3168.6	6328.6	0	1	0	0	0
COV-HM	33	1	IgG2	672.6	562.4	72.5	279.5	276.8	0	0	0	0	0
COV-HM	33	2	IgG2	795.8	584.9	86.8	207.1	277.6	0	0	0	0	0
COV-HM	66	1	IgG2	1215.1	528.9	106	471.5	658.3	0	0	0	0	0
COV-HM	66	2	IgG2	1325.3	514.9	112.3	283.6	634.6	0	0	0	0	0
COV-HM	128	1	IgG2	759.6	310.4	110.5	297.5	537.3	0	0	0	0	0
COV-HM	128	2	IgG2	778.8	308.9	122.8	177.1	483.6	0	0	0	0	0
COV-KD	31	1	IgG2	88.6	10.9	343	146	72.8	0	0	0	0	0
COV-KD	31	2	IgG2	450.8	1	476.3	148.6	510.1	0	1	0	0	0
COV-KD	98	1	IgG2	65.1	23.9	338.5	96.5	96.8	0	0	0	0	0
COV-KD	98	2	IgG2	114.3	14.9	399.3	84.1	290.6	0	0	0	0	0
COV-RD	34	1	IgG2	26.1	17.9	17.5	35.5	26.3	0	0	0	0	0
COV-RD	34	2	IgG2	17.8	13.9	28.3	30.6	37.6	0	0	0	0	0
COV-RD	103	1	IgG2	1	23.9	69.5	33.5	38.8	1	0	0	0	0
COV-RD	103	2	IgG2	18.8	18.4	86.3	47.6	67.6	0	0	0	0	0
COV-SD	30	1	IgG2	101.6	1	163.5	70.5	37.8	0	1	0	0	0
COV-SD	30	2	IgG2	84.8	33.9	239.3	68.6	53.6	0	0	0	0	0
COV-SD	100	1	IgG2	135.6	13.9	508.5	135	36.8	0	0	0	0	0
COV-SD	100	2	IgG2	138.8	16.9	667.3	93.6	52.6	0	0	0	0	0
CP01	28	1	IgG2	41.6	43.4	49	79.5	307.8	0	0	0	0	0
CP01	28	2	IgG2	38.8	79.9	63.8	158.6	332.6	0	0	0	0	0
CP01	59	1	IgG2	34.6	30.9	67.5	79.5	212.3	0	0	0	0	0
CP01	59	2	IgG2	35.8	73.9	79.3	135.6	244.6	0	0	0	0	0
CP01	126	1	IgG2	46.6	33.9	73.5	67.5	209.3	0	0	0	0	0
CP01	126	2	IgG2	33.8	65.9	70.3	132.1	157.1	0	0	0	0	0
CP04	36	1	IgG2	125.6	49.4	2673.5	88.5	177.8	0	0	0	0	0
CP04	36	2	IgG2	113.8	41.4	4506.3	58.1	165.6	0	0	0	0	0
CP04	115	1	IgG2	216.6	49.9	1060.5	138.5	354.3	0	0	0	0	0
CP04	115	2	IgG2	205.3	39.4	1371.8	73.1	368.6	0	0	0	0	0
CP04	146	1	IgG2	211.1	46.4	1661	142.5	537.3	0	0	0	0	0
CP04	146	2	IgG2	201.8	31.9	1905.3	71.6	416.6	0	0	0	0	0
CP06	38	1	IgG2	151.6	49.4	6068.5	207	6709.8	0	0	0	0	0
CP06	38	2	IgG2	142.8	60.4	5369.3	162.6	5216.6	0	0	0	0	0
CP06	131	1	IgG2	147.6	39.4	304	158.5	6872.8	0	0	0	0	0
CP06	131	2	IgG2	128.8	56.4	374.3	113.6	5119.6	0	0	0	0	0
CP07	35	1	IgG2	442.6	311.9	1508.5	671.5	531.8	0	0	0	0	0
CP07	35	2	IgG2	381.3	295.4	1634.3	387.6	470.6	0	0	0	0	0
CP07	66	1	IgG2	421.6	205.9	1231	552	496.8	0	0	0	0	0
CP07	66	2	IgG2	382.8	193.9	1442.3	295.6	443.6	0	0	0	0	0
CP07	128	1	IgG2	260.6	128.9	224.5	296.5	260.8	0	0	0	0	0
CP07	128	2	IgG2	182.8	111.9	298.3	168.6	285.6	0	0	0	0	0
CP08	41	1	IgG2	176.1	245.9	216.5	219	138.8	0	0	0	0	0
CP08	41	2	IgG2	917.3	807.9	524.3	1026.6	722.6	0	0	0	0	0
CP08	85	1	IgG2	271.1	281.9	304.5	384.5	182.8	0	0	0	0	0
CP08	85	2	IgG2	1073.3	705.9	578.3	1197.6	874.1	0	0	0	0	0
CP08	120	1	IgG2	636.1	380.4	798.5	626.5	329.8	0	0	0	0	0
CP08	120	2	IgG2	1245.8	724.4	1133.3	1318.6	988.6	0	0	0	0	0
CP10	39	1	IgG2	22.1	29.9	54.5	29	38.8	0	0	0	0	0
CP10	39	2	IgG2	16.8	39.4	39.8	19.6	61.6	0	0	0	0	0
CP10	72	1	IgG2	39.6	15.4	1	31.5	33.8	0	0	1	0	0
CP10	72	2	IgG2	11.8	30.9	1	41.6	35.6	0	0	1	0	0
CP11	39	1	IgG2	113.6	61.4	684.5	231.5	458.8	0	0	0	0	0
CP11	39	2	IgG2	99.8	88.9	672.8	217.1	454.1	0	0	0	0	0
CP11	69	1	IgG2	232.6	36.9	464.5	359.5	583.8	0	0	0	0	0
CP11	69	2	IgG2	202.8	57.9	525.3	331.1	549.6	0	0	0	0	0
CP12	36	1	IgG2	494.6	31.9	437	657.5	481.8	0	0	0	0	0
CP12	36	2	IgG2	486.8	53.9	521.8	648.6	543.6	0	0	0	0	0
CP12	80	1	IgG2	331.6	15.4	362.5	493.5	489.8	0	0	0	0	0
CP12	80	2	IgG2	324.8	55.9	428.3	463.6	405.6	0	0	0	0	0
CP13	36	1	IgG2	46.6	25.9	62.5	48.5	53.8	0	0	0	0	0
CP13	36	2	IgG2	37.8	11.4	119.3	33.6	49.6	0	0	0	0	0
CP13	80	1	IgG2	29.1	14.9	1	38	59.8	0	0	1	0	0
CP13	80	2	IgG2	16.8	1	43.3	17.6	30.6	0	1	0	0	0
CP14	39	1	IgG2	347.1	39.9	472.5	296.5	200.3	0	0	0	0	0
CP14	39	2	IgG2	308.8	30.9	552.8	186.6	240.6	0	0	0	0	0
CP14	69	1	IgG2	260.1	36.9	476.5	242	208.8	0	0	0	0	0
CP14	69	2	IgG2	287.8	56.9	565.3	186.6	235.6	0	0	0	0	0
CP15	37	1	IgG2	107.6	79.9	3545.5	119.5	160.3	0	0	0	0	0
CP15	37	2	IgG2	98.8	77.9	3776.3	80.6	154.6	0	0	0	0	0
CP15	67	1	IgG2	209.6	72.9	2942.5	223.5	180.8	0	0	0	0	0
CP15	67	2	IgG2	201.8	88.4	3133.3	153.6	168.1	0	0	0	0	0
CP16	36	1	IgG2	994.6	1295.9	1096.5	536.5	2271.3	0	0	0	0	0
CP16	36	2	IgG2	878.8	1293.9	814.3	360.6	2602.6	0	0	0	0	0
CP16	80	1	IgG2	662.6	1441.9	609.5	351.5	4920.8	0	0	0	0	0
CP16	80	2	IgG2	622.8	1594.9	438.8	195.1	4749.6	0	0	0	0	0
CP17	37	1	IgG2	123.6	33.9	13566.5	189.5	170.8	0	0	0	0	0
CP17	37	2	IgG2	118.3	33.4	12838.3	157.1	231.6	0	0	0	0	0
CP17	67	1	IgG2	71.6	14.9	5377	162	223.8	0	0	0	0	0
CP17	67	2	IgG2	62.3	24.9	5743.3	131.6	209.6	0	0	0	0	0
CP18	42	1	IgG2	37.1	12.9	81.5	107.5	34.3	0	0	0	0	0
CP18	42	2	IgG2	32.3	10.4	59.8	102.1	57.6	0	0	0	0	0
CP18	72	1	IgG2	28.6	1	51.5	111.5	23.8	0	1	0	0	0
CP18	72	2	IgG2	29.8	1	54.8	100.6	57.6	0	1	0	0	0
CP19	39	1	IgG2	1	25.9	47.5	54	40.8	1	0	0	0	0
CP19	39	2	IgG2	14.3	24.9	39.3	54.1	39.6	0	0	0	0	0
CP19	69	1	IgG2	26.1	29.4	44.5	72	42.3	0	0	0	0	0
CP19	69	2	IgG2	14.3	16.9	17.8	52.6	22.6	0	0	0	0	0
CP24	41	1	IgG2	25.6	87.4	26	51.5	72.8	0	0	0	0	0
CP24	41	2	IgG2	24.8	79.9	44.3	42.1	70.1	0	0	0	0	0
CP24	70	1	IgG2	20.6	74.9	38.5	28.5	35.3	0	0	0	0	0
CP24	70	2	IgG2	1	75.9	35.3	29.1	45.6	1	0	0	0	0
CP24	119	1	IgG2	1	61.9	1	30.5	63.8	1	0	1	0	0
CP24	119	2	IgG2	26.8	66.9	1	26.1	49.6	0	0	1	0	0
CP25	41	1	IgG2	111.6	74.4	346	107.5	211.8	0	0	0	0	0
CP25	41	2	IgG2	139.8	55.9	336.3	65.6	220.1	0	0	0	0	0
CP25	70	1	IgG2	84.6	48.9	138	94.5	213.3	0	0	0	0	0
CP25	70	2	IgG2	86.8	59.9	212.3	58.6	244.6	0	0	0	0	0
CP25	119	1	IgG2	73.6	53.4	59.5	79.5	189.3	0	0	0	0	0
CP25	119	2	IgG2	85.3	44.9	94.8	50.6	208.6	0	0	0	0	0
CP27	33	1	IgG2	44.6	9.9	53.5	45.5	111.8	0	0	0	0	0
CP27	33	2	IgG2	16.8	20.9	82.3	30.1	125.6	0	0	0	0	0
CP27	62	1	IgG2	41.6	18.4	1	59.5	103.8	0	0	1	0	0
CP27	62	2	IgG2	32.3	1	24.3	28.6	85.6	0	1	0	0	0
CP28	33	1	IgG2	97.6	31.9	105.5	82	108.8	0	0	0	0	0
CP28	33	2	IgG2	113.8	19.9	129.3	95.6	146.6	0	0	0	0	0
CP28	62	1	IgG2	77.1	14.9	98.5	77	110.8	0	0	0	0	0
CP28	62	2	IgG2	96.8	1	130.8	66.6	167.6	0	1	0	0	0
CP29	29	1	IgG2	169.1	18.9	110.5	70.5	134.8	0	0	0	0	0
CP29	29	2	IgG2	126.8	15.4	99.3	47.6	146.6	0	0	0	0	0
CP29	65	1	IgG2	148.6	1	39.5	50.5	125.8	0	1	0	0	0
CP29	65	2	IgG2	142.3	27.9	81.8	54.1	143.6	0	0	0	0	0
CP30	32	1	IgG2	64.6	15.9	262.5	63.5	101.8	0	0	0	0	0
CP30	32	2	IgG2	59.8	33.4	413.8	68.1	117.1	0	0	0	0	0
CP30	61	1	IgG2	25.6	8.9	29.5	51.5	80.8	0	0	0	0	0
CP30	61	2	IgG2	35.8	9.9	58.3	37.6	55.1	0	0	0	0	0
CP30	143	1	IgG2	1	18.9	46.5	37.5	66.8	1	0	0	0	0
CP30	143	2	IgG2	30.3	15.9	73.8	43.1	61.6	0	0	0	0	0
CP31	42	1	IgG2	12249.6	136.9	4017.5	3772.5	6311.8	0	0	0	0	0
CP31	42	2	IgG2	12287.3	108.9	4653.3	994.6	5056.1	0	0	0	0	0
CP31	70	1	IgG2	29012.6	101.9	2392.5	1280.5	3993.8	0	0	0	0	0
CP31	70	2	IgG2	7441.8	83.9	2858.3	564.6	2425.6	0	0	0	0	0
CP31	131	1	IgG2	4849.6	68.9	940	289	2801.8	0	0	0	0	0
CP31	131	2	IgG2	4638.8	56.9	1030.8	188.6	2269.6	0	0	0	0	0
CP32	40	1	IgG2	1012.6	242.4	286	81.5	1535.8	0	0	0	0	0
CP32	40	2	IgG2	800.8	299.9	243.3	56.6	1530.6	0	0	0	0	0
CP32	68	1	IgG2	1064.6	267.9	163	71.5	2255.3	0	0	0	0	0
CP32	68	2	IgG2	979.8	306.9	171.8	68.6	2071.6	0	0	0	0	0
CP32	129	1	IgG2	1222.1	235.9	50.5	79.5	2914.3	0	0	0	0	0
CP32	129	2	IgG2	1069.8	311.9	91.3	49.6	3095.6	0	0	0	0	0
CP33	35	1	IgG2	1709.6	20.9	61.5	86.5	61.8	0	0	0	0	0
CP33	35	2	IgG2	1555.8	1	82.3	44.6	72.1	0	1	0	0	0
CP33	63	1	IgG2	1550.6	14.4	23	85.5	52.8	0	0	0	0	0
CP33	63	2	IgG2	1683.3	1	37.3	49.1	38.6	0	1	0	0	0
CP33	124	1	IgG2	972.6	7.9	1	59.5	36.8	0	0	1	0	0
CP33	124	2	IgG2	922.3	1	1	50.6	29.6	0	1	1	0	0
CP34	46	1	IgG2	727.6	1110.9	1272	497.5	818.8	0	0	0	0	0
CP34	46	2	IgG2	706.8	1057.9	1364.3	269.1	856.6	0	0	0	0	0
CP34	135	1	IgG2	236.6	1033.9	643	174.5	876.8	0	0	0	0	0
CP34	135	2	IgG2	219.8	966.9	699.3	74.6	852.1	0	0	0	0	0
CP35	31	1	IgG2	16.6	1	28.5	38.5	119.3	0	1	0	0	0
CP35	31	2	IgG2	11.3	8.9	1	22.6	115.1	0	0	1	0	0
CP35	120	1	IgG2	16.1	1	1	35	91.8	0	1	1	0	0
CP35	120	2	IgG2	11.8	1	1	21.6	105.6	0	1	1	0	0
CP36	33	1	IgG2	29.6	29.4	185.5	51.5	6272.3	0	0	0	0	0
CP36	33	2	IgG2	16.8	20.4	197.3	23.6	6096.6	0	0	0	0	0
CP36	61	1	IgG2	23.1	42.9	86.5	19.5	6871.8	0	0	0	0	0
CP36	61	2	IgG2	1	22.9	71.8	26.6	6242.1	1	0	0	0	0
CP36	122	1	IgG2	1	36.9	1	30	6662.8	1	0	1	0	0
CP36	122	2	IgG2	17.8	30.9	1	1	5929.6	0	0	1	1	0
CP37	33	1	IgG2	1	12.9	79.5	18.5	206.8	1	0	0	0	0
CP37	33	2	IgG2	1	23.9	103.3	16.6	211.6	1	0	0	0	0
CP37	122	1	IgG2	1	7.9	1	32	59.3	1	0	1	0	0
CP37	122	2	IgG2	17.8	16.9	1	19.6	60.6	0	0	1	0	0
CP38	40	1	IgG2	252.6	66.4	1018.5	239.5	262.8	0	0	0	0	0
CP38	40	2	IgG2	467.8	125.9	1216.3	317.6	501.6	0	0	0	0	0
CP38	135	1	IgG2	62.6	70.9	592	82.5	149.8	0	0	0	0	0
CP38	135	2	IgG2	94.8	121.9	837.3	102.6	324.6	0	0	0	0	0
CP39	26	1	IgG2	89.6	233.9	118.5	48.5	900.3	0	0	0	0	0
CP39	26	2	IgG2	88.8	202.9	86.3	45.6	987.6	0	0	0	0	0
CP39	84	1	IgG2	52.6	164.9	210.5	73.5	1317.8	0	0	0	0	0
CP39	84	2	IgG2	74.8	118.9	209.3	37.6	1175.1	0	0	0	0	0
CP40	47	1	IgG2	495.6	20.9	383.5	508.5	554.8	0	0	0	0	0
CP40	47	2	IgG2	480.8	11.9	342.3	268.1	406.1	0	0	0	0	0
CP40	75	1	IgG2	409.1	1	24.5	423.5	426.8	0	1	0	0	0
CP40	75	2	IgG2	365.3	9.9	41.3	262.6	416.6	0	0	0	0	0
CP40	122	1	IgG2	247.1	1	1	309.5	284.8	0	1	1	0	0
CP40	122	2	IgG2	204.8	15.4	25.3	169.1	268.6	0	0	0	0	0
CP41	39	1	IgG2	63.1	12.9	2251.5	114.5	73.3	0	0	0	0	0
CP41	39	2	IgG2	74.3	1	2384.3	61.6	81.1	0	1	0	0	0
CP41	71	1	IgG2	82.6	11.9	438.5	85.5	49.8	0	0	0	0	0
CP41	71	2	IgG2	66.8	17.9	868.3	72.6	84.6	0	0	0	0	0
CP42	46	1	IgG2	35.1	43.9	489.5	80.5	82.3	0	0	0	0	0
CP42	46	2	IgG2	41.8	48.9	625.8	44.6	100.6	0	0	0	0	0
CP42	74	1	IgG2	40.6	27.4	347.5	68.5	49.3	0	0	0	0	0
CP42	74	2	IgG2	42.8	18.9	413.8	72.6	94.6	0	0	0	0	0
CP42	121	1	IgG2	1	8.9	343.5	65.5	35.8	1	0	0	0	0
CP42	121	2	IgG2	23.8	32.4	591.3	48.1	49.1	0	0	0	0	0
CP44	29	1	IgG2	61.6	9.4	37.5	74.5	44.3	0	0	0	0	0
CP44	29	2	IgG2	39.8	22.9	64.8	72.6	54.1	0	0	0	0	0
CP44	68	1	IgG2	55.1	8.9	28.5	100	64.3	0	0	0	0	0
CP44	68	2	IgG2	67.3	10.9	47.8	69.6	66.6	0	0	0	0	0
CP44	131	1	IgG2	47.6	18.9	1	56.5	45.8	0	0	1	0	0
CP44	131	2	IgG2	56.8	1	35.3	55.1	78.1	0	1	0	0	0
CP45	44	1	IgG2	36.6	13.9	256.5	55.5	47.3	0	0	0	0	0
CP45	44	2	IgG2	38.8	1	347.3	40.6	83.6	0	1	0	0	0
CP45	84	1	IgG2	1	1	66.5	53.5	36.3	1	1	0	0	0
CP45	84	2	IgG2	26.8	1	135.3	30.1	69.6	0	1	0	0	0
CP45	147	1	IgG2	1	9.9	65.5	58.5	34.3	1	0	0	0	0
CP45	147	2	IgG2	1	1	111.3	38.1	35.1	1	1	0	0	0
CP46	41	1	IgG2	203.6	31.4	1052.5	214.5	207.8	0	0	0	0	0
CP46	41	2	IgG2	277.8	33.9	1401.3	135.6	210.6	0	0	0	0	0
CP46	81	1	IgG2	361.6	10.9	1109.5	312	235.8	0	0	0	0	0
CP46	81	2	IgG2	350.8	1	1188.3	199.6	258.6	0	1	0	0	0
CP46	142	1	IgG2	340.6	8.9	993.5	427.5	292.8	0	0	0	0	0
CP46	142	2	IgG2	376.3	1	988.3	246.6	255.6	0	1	0	0	0
CP48	54	1	IgG2	89.1	1	245.5	1027.5	141.3	0	1	0	0	0
CP48	54	2	IgG2	98.8	9.4	244.3	455.1	89.6	0	0	0	0	0
CP48	149	1	IgG2	22.6	1	74	254.5	19.8	0	1	0	0	0
CP48	149	2	IgG2	24.3	8.9	76.8	109.1	40.1	0	0	0	0	0
CP49	51	1	IgG2	1	54.4	39	70.5	51.8	1	0	0	0	0
CP49	51	2	IgG2	25.8	71.9	68.8	106.6	81.6	0	0	0	0	0
CP49	100	1	IgG2	1	11.9	27.5	51.5	31.8	1	0	0	0	0
CP49	100	2	IgG2	11.8	25.9	39.8	76.6	45.6	0	0	0	0	0
CP49	146	1	IgG2	1	16.9	29.5	67.5	57.8	1	0	0	0	0
CP49	146	2	IgG2	1	43.9	40.3	74.1	33.1	1	0	0	0	0
CP52	45	1	IgG2	249.6	15.9	325.5	240.5	201.8	0	0	0	0	0
CP52	45	2	IgG2	215.8	16.4	415.3	131.1	195.1	0	0	0	0	0
CP52	94	1	IgG2	228.6	23.4	365.5	260.5	126.8	0	0	0	0	0
CP52	94	2	IgG2	210.8	21.9	398.3	132.6	132.6	0	0	0	0	0
CP52	145	1	IgG2	176.6	27.4	301.5	192	94.8	0	0	0	0	0
CP52	145	2	IgG2	156.8	21.9	306.3	89.6	112.6	0	0	0	0	0
CP53	44	1	IgG2	99.6	8.9	204.5	159	96.8	0	0	0	0	0
CP53	44	2	IgG2	114.8	10.9	193.8	114.1	91.1	0	0	0	0	0
CP53	144	1	IgG2	274.6	35.4	58.5	207.5	411.8	0	0	0	0	0
CP53	144	2	IgG2	235.8	32.4	46.3	190.6	358.6	0	0	0	0	0
CP54	40	1	IgG2	21.1	63.9	141.5	16	1382.8	0	0	0	0	0
CP54	40	2	IgG2	16.3	50.4	219.3	16.1	1216.6	0	0	0	0	0
CP54	121	1	IgG2	1	49.9	104.5	22.5	967.8	1	0	0	0	0
CP54	121	2	IgG2	1	47.9	145.8	29.1	837.1	1	0	0	0	0
CP55	40	1	IgG2	45.6	41.4	365.5	53.5	162.8	0	0	0	0	0
CP55	40	2	IgG2	67.8	24.4	446.3	84.6	106.6	0	0	0	0	0
CP55	121	1	IgG2	1	41.9	172.5	51.5	110.3	1	0	0	0	0
CP55	121	2	IgG2	19.8	30.9	199.3	44.1	83.1	0	0	0	0	0
CP56	40	1	IgG2	1	96.4	94.5	40.5	1387.8	1	0	0	0	0
CP56	40	2	IgG2	15.8	118.9	179.3	26.1	1616.6	0	0	0	0	0
CP56	121	1	IgG2	1	95.9	50.5	37.5	2105.3	1	0	0	0	0
CP56	121	2	IgG2	9.8	105.4	53.3	34.6	2594.6	0	0	0	0	0
CP59	50	1	IgG2	20.6	35.4	1	60.5	28.8	0	0	1	0	0
CP59	50	2	IgG2	9.8	35.4	1	32.6	15.6	0	0	1	0	0
CP59	106	1	IgG2	1	29.9	21.5	35.5	19.3	1	0	0	0	0
CP59	106	2	IgG2	1	39.9	1	29.6	40.1	1	0	1	0	0
CP59	134	1	IgG2	1	34.4	16.5	17.5	1	1	0	0	0	1
CP59	134	2	IgG2	1	41.9	18.8	24.6	1	1	0	0	0	1
CP60	49	1	IgG2	1495.1	144.9	2149.5	703.5	1307.8	0	0	0	0	0
CP60	49	2	IgG2	1548.3	122.9	2373.8	480.6	1641.6	0	0	0	0	0
CP60	87	1	IgG2	1588.6	92.4	683	793.5	2069.8	0	0	0	0	0
CP60	87	2	IgG2	1458.8	104.9	933.8	497.6	1618.6	0	0	0	0	0
CP60	136	1	IgG2	1278.6	75.9	357	657.5	1552.8	0	0	0	0	0
CP60	136	2	IgG2	1286.8	84.4	551.3	450.6	1737.6	0	0	0	0	0
CP61	61	1	IgG2	262.6	28.9	1117.5	772.5	308.3	0	0	0	0	0
CP61	61	2	IgG2	284.8	65.4	1360.3	515.6	407.6	0	0	0	0	0
CP61	131	1	IgG2	11534.1	19.4	29	20396.5	2442.8	0	0	0	0	0
CP61	131	2	IgG2	11469.8	1	50.3	13414.6	2696.6	0	1	0	0	0
CP62	61	1	IgG2	13183.6	11.9	86.5	22912	3115.8	0	0	0	0	0
CP62	61	2	IgG2	11026.3	27.4	121.3	13950.1	3138.6	0	0	0	0	0
CP62	131	1	IgG2	401.6	34.9	618.5	2379	525.8	0	0	0	0	0
CP62	131	2	IgG2	371.8	50.9	1037.3	1249.1	590.6	0	0	0	0	0
CP63	52	1	IgG2	1852.6	23906.9	1756	551.5	5683.8	0	0	0	0	0
CP63	52	2	IgG2	976.8	8759.4	1744.3	252.1	1140.6	0	0	0	0	0
CP63	90	1	IgG2	413.1	1118.9	3149.5	155.5	1246.3	0	0	0	0	0
CP63	90	2	IgG2	696.3	902.9	3876.3	233.6	1384.6	0	0	0	0	0
CP63	122	1	IgG2	2934.1	999.4	14098	942.5	6947.8	0	0	0	0	0
CP63	122	2	IgG2	497.8	768.9	7643.3	318.6	4879.6	0	0	0	0	0
CP66	56	1	IgG2	20.1	1884.9	38	65	55.3	0	0	0	0	0
CP66	56	2	IgG2	22.8	1983.4	51.3	75.6	46.6	0	0	0	0	0
CP66	91	1	IgG2	30.6	1203.9	22.5	76.5	61.8	0	0	0	0	0
CP66	91	2	IgG2	20.8	1092.4	1	75.6	80.1	0	0	1	0	0
CP67	45	1	IgG2	111.1	26.9	2208	171.5	177.3	0	0	0	0	0
CP67	45	2	IgG2	103.8	69.9	1977.3	198.1	202.6	0	0	0	0	0
CP67	80	1	IgG2	107.1	49.4	94.5	170.5	144.3	0	0	0	0	0
CP67	80	2	IgG2	106.8	90.9	170.3	251.6	227.6	0	0	0	0	0
CP67	131	1	IgG2	119.6	47.9	711	162	189.8	0	0	0	0	0
CP67	131	2	IgG2	126.8	79.9	992.8	207.6	226.1	0	0	0	0	0
CP68	51	1	IgG2	1356.6	82.9	1077.5	622.5	2860.3	0	0	0	0	0
CP68	51	2	IgG2	1254.8	75.9	1466.3	514.6	3068.6	0	0	0	0	0
CP68	86	1	IgG2	1009.6	43.9	248	484	2189.8	0	0	0	0	0
CP68	86	2	IgG2	1009.8	82.9	436.3	395.6	2139.1	0	0	0	0	0
CP68	137	1	IgG2	704.6	120.9	537.5	313.5	1942.8	0	0	0	0	0
CP68	137	2	IgG2	641.8	162.9	675.8	246.6	1837.6	0	0	0	0	0
CP69	56	1	IgG2	287.6	268.9	116	178.5	995.8	0	0	0	0	0
CP69	56	2	IgG2	337.8	286.4	83.3	187.6	848.6	0	0	0	0	0
CP69	119	1	IgG2	329.6	189.9	33.5	131.5	881.8	0	0	0	0	0
CP69	119	2	IgG2	334.8	213.4	48.3	135.6	926.6	0	0	0	0	0
CP70	63	1	IgG2	83.6	33.4	24.5	125	548.8	0	0	0	0	0
CP70	63	2	IgG2	91.8	19.9	24.3	106.6	594.6	0	0	0	0	0
CP70	123	1	IgG2	43.6	25.9	30.5	89.5	569.3	0	0	0	0	0
CP70	123	2	IgG2	39.8	23.4	34.3	92.6	569.6	0	0	0	0	0
CE42	47	1	IgG3	223.6	35300.7	21141.6	239.8	4430.3	0	0	0	0	0
CE42	47	2	IgG3	202	35210.2	19128.6	208.3	4054.7	0	0	0	0	0
CE42	103	1	IgG3	91.1	33734.7	12667.1	155.8	3622.3	0	0	0	0	0
CE42	103	2	IgG3	80	39318.7	11959.6	137.3	3543.2	0	0	0	0	0
CE46	48	1	IgG3	5794.6	2087.2	20025.1	3166.3	6435.8	0	0	0	0	0
CE46	48	2	IgG3	5346	2221.2	16727.6	2548.8	5835.2	0	0	0	0	0
CE46	83	1	IgG3	2330.6	1208.7	7015.6	1276.8	2305.3	0	0	0	0	0
CE46	83	2	IgG3	2277	1150.2	6767.6	1104.3	2496.2	0	0	0	0	0
CE46	134	1	IgG3	671.6	769.7	1465.6	431.8	695.3	0	0	0	0	0
CE46	134	2	IgG3	733.5	738.2	1545.1	359.8	846.7	0	0	0	0	0
CE47	48	1	IgG3	258.1	1677.7	1603.6	336.8	800.3	0	0	0	0	0
CE47	48	2	IgG3	273	1734.2	1811.6	292.3	930.2	0	0	0	0	0
CE47	83	1	IgG3	244.6	1587.7	1123.6	296.8	735.8	0	0	0	0	0
CE47	83	2	IgG3	254	1575.2	1159.1	232.3	786.2	0	0	0	0	0
CE47	136	1	IgG3	226.1	1758.7	767.6	257.8	710.3	0	0	0	0	0
CE47	136	2	IgG3	214	1860.2	705.6	253.8	709.2	0	0	0	0	0
CE49	48	1	IgG3	3770.6	7902.7	14583.1	2933.3	11536.3	0	0	0	0	0
CE49	48	2	IgG3	3916	7791.2	13498.6	2236.3	11126.2	0	0	0	0	0
CE49	83	1	IgG3	1491.6	6576.2	4412.1	950.8	3920.3	0	0	0	0	0
CE49	83	2	IgG3	1573	6324.2	4964.6	863.8	3901.2	0	0	0	0	0
CE49	134	1	IgG3	621.6	4382.7	1254.1	406.8	1541.3	0	0	0	0	0
CE49	134	2	IgG3	640	4429.2	1437.1	378.3	1719.2	0	0	0	0	0
CE54	57	1	IgG3	50.6	15.7	85.1	12.3	13.3	0	0	0	0	0
CE54	57	2	IgG3	51	20.2	66.6	17.3	1	0	0	0	0	1
CE54	138	1	IgG3	61.6	20.7	70.6	1	18.8	0	0	0	1	0
CE54	138	2	IgG3	60	1	55.6	24.3	1	0	1	0	0	1
COV-BC	37	1	IgG3	4938.6	3464.7	7581.6	3232.8	8722.3	0	0	0	0	0
COV-BC	37	2	IgG3	5136	3366.2	9770.6	3412.3	8730.2	0	0	0	0	0
COV-BC	72	1	IgG3	1616.6	1666.2	5294.1	1144.3	3319.3	0	0	0	0	0
COV-BC	72	2	IgG3	1637	1458.2	4951.6	942.3	3439.2	0	0	0	0	0
COV-BC	113	1	IgG3	662.6	1341.7	952.6	479.8	1868.3	0	0	0	0	0
COV-BC	113	2	IgG3	747.5	1329.2	1168.6	449.3	1999.2	0	0	0	0	0
COV-HA	33	1	IgG3	15758.6	22685.7	22776.1	5038.8	52355.3	0	0	0	0	0
COV-HA	33	2	IgG3	19173	18954.7	17556.6	5294.8	61904.2	0	0	0	0	0
COV-HA	66	1	IgG3	11596.6	17693.7	12493.1	5586.8	29370.3	0	0	0	0	0
COV-HA	66	2	IgG3	12045.5	16958.2	12194.6	5256.3	19340.2	0	0	0	0	0
COV-HA	128	1	IgG3	4290.1	12733.2	3829.6	2747.8	10250.3	0	0	0	0	0
COV-HA	128	2	IgG3	3582	13202.2	2916.1	2263.3	7796.7	0	0	0	0	0
COV-HM	33	1	IgG3	13052.6	115595	21590.6	9700.8	77343.3	0	0	0	0	0
COV-HM	33	2	IgG3	12181	97318.2	23386.6	8071.8	47182.7	0	0	0	0	0
COV-HM	66	1	IgG3	3731.6	40376.7	11071.6	2621.8	20979.3	0	0	0	0	0
COV-HM	66	2	IgG3	3562	31872.2	10553.6	2130.3	17679.2	0	0	0	0	0
COV-HM	128	1	IgG3	563.1	11023.2	1688.1	306.8	3711.3	0	0	0	0	0
COV-HM	128	2	IgG3	636	13030.2	1677.6	309.3	4006.7	0	0	0	0	0
COV-KD	31	1	IgG3	22261.1	5284.7	44069.6	9237.8	18174.3	0	0	0	0	0
COV-KD	31	2	IgG3	19506	4945.2	44013.1	7594.8	20813.7	0	0	0	0	0
COV-KD	98	1	IgG3	4559.6	6340.7	14284.6	2492.8	7325.8	0	0	0	0	0
COV-KD	98	2	IgG3	4808	6921.2	15770.6	2204.8	7662.2	0	0	0	0	0
COV-RD	34	1	IgG3	516.6	4076.7	1955.1	360.3	60458.3	0	0	0	0	0
COV-RD	34	2	IgG3	511	3642.7	2161.6	295.3	29227.2	0	0	0	0	0
COV-RD	103	1	IgG3	134.6	10302.2	888.1	149.8	87495.3	0	0	0	0	0
COV-RD	103	2	IgG3	146	9658.2	1010.1	135.3	67175.2	0	0	0	0	0
COV-SD	30	1	IgG3	2041.6	7221.7	20692.6	1577.3	4925.3	0	0	0	0	0
COV-SD	30	2	IgG3	2132	7974.2	24906.6	1440.8	5093.2	0	0	0	0	0
COV-SD	100	1	IgG3	1230.1	4794.7	34631.6	1274.3	3672.8	0	0	0	0	0
COV-SD	100	2	IgG3	1225	5025.2	60955.6	1173.3	3820.7	0	0	0	0	0
CP01	28	1	IgG3	162.6	1732.7	1025.6	150.8	3607.3	0	0	0	0	0
CP01	28	2	IgG3	159	1801.7	1430.6	130.3	4352.2	0	0	0	0	0
CP01	59	1	IgG3	86.1	1270.2	485.6	71.8	1568.3	0	0	0	0	0
CP01	59	2	IgG3	95	1346.2	585.6	65.3	1895.7	0	0	0	0	0
CP01	126	1	IgG3	46.6	1379.7	149.6	42.8	967.8	0	0	0	0	0
CP01	126	2	IgG3	60	1504.7	151.6	45.8	1119.7	0	0	0	0	0
CP04	36	1	IgG3	11212.6	10745.2	37520.6	5723.3	15696.3	0	0	0	0	0
CP04	36	2	IgG3	10919	10368.2	40099.6	4751.3	15373.2	0	0	0	0	0
CP04	115	1	IgG3	3218.6	13095.7	6259.6	1769.8	5606.8	0	0	0	0	0
CP04	115	2	IgG3	3239	13285.7	6238.6	1405.3	5784.7	0	0	0	0	0
CP04	146	1	IgG3	1811.6	13124.7	6164.1	978.8	3879.3	0	0	0	0	0
CP04	146	2	IgG3	1695	13184.7	5944.6	805.8	3482.2	0	0	0	0	0
CP06	38	1	IgG3	2247.1	1808.2	7618.1	1269.3	7954.8	0	0	0	0	0
CP06	38	2	IgG3	2231.5	1661.7	8418.1	1172.3	10302.2	0	0	0	0	0
CP06	131	1	IgG3	908.6	4959.2	1319.6	446.8	4966.8	0	0	0	0	0
CP06	131	2	IgG3	838.5	4871.7	1525.6	377.3	5698.2	0	0	0	0	0
CP07	35	1	IgG3	39008.1	15193.2	138900	20636.8	40327.8	0	0	0	0	0
CP07	35	2	IgG3	25134.5	13166.2	122949	14413.8	43327.2	0	0	0	0	0
CP07	66	1	IgG3	16612.6	15172.2	73891.6	11219.3	44241.3	0	0	0	0	0
CP07	66	2	IgG3	15666	13372.2	107456	9088.3	24266.2	0	0	0	0	0
CP07	128	1	IgG3	6165.6	12566.7	24940.1	5312.3	18252.8	0	0	0	0	0
CP07	128	2	IgG3	6306	11899.2	21522.6	4749.3	18070.2	0	0	0	0	0
CP08	41	1	IgG3	7026.6	3478.7	47879.6	4158.8	6080.3	0	0	0	0	0
CP08	41	2	IgG3	6624	3155.2	67930.6	3233.3	5383.7	0	0	0	0	0
CP08	85	1	IgG3	2400.6	1002.7	13282.6	1402.8	2387.3	0	0	0	0	0
CP08	85	2	IgG3	2117	993.7	14154.1	1074.3	2173.2	0	0	0	0	0
CP08	120	1	IgG3	1257.6	725.7	5795.1	750.8	1664.3	0	0	0	0	0
CP08	120	2	IgG3	1207	773.2	5940.6	651.3	1536.2	0	0	0	0	0
CP10	39	1	IgG3	144.6	2068.7	1247.6	168.8	1744.3	0	0	0	0	0
CP10	39	2	IgG3	175	2351.7	1425.6	156.3	1966.2	0	0	0	0	0
CP10	72	1	IgG3	100.1	2274.7	1005.6	101.8	2372.3	0	0	0	0	0
CP10	72	2	IgG3	111	2369.2	1188.6	113.3	2923.7	0	0	0	0	0
CP11	39	1	IgG3	3851.6	2187.7	28542.6	2206.8	5621.8	0	0	0	0	0
CP11	39	2	IgG3	3956.5	2149.2	33953.1	1854.8	5570.2	0	0	0	0	0
CP11	69	1	IgG3	3995.6	2755.2	11235.6	2460.8	5768.8	0	0	0	0	0
CP11	69	2	IgG3	3907.5	2737.2	11924.1	1915.3	5614.2	0	0	0	0	0
CP12	36	1	IgG3	1484.6	1608.7	13714.6	1432.8	4279.3	0	0	0	0	0
CP12	36	2	IgG3	1471.5	1613.2	15631.1	1030.3	4304.7	0	0	0	0	0
CP12	80	1	IgG3	741.6	1185.7	3302.6	942.8	1652.8	0	0	0	0	0
CP12	80	2	IgG3	735	1140.2	3505.6	549.3	1663.2	0	0	0	0	0
CP13	36	1	IgG3	8244.6	5442.7	14671.6	18115.8	16084.8	0	0	0	0	0
CP13	36	2	IgG3	7411	4919.2	19128.6	11473.8	17680.2	0	0	0	0	0
CP13	80	1	IgG3	5686.6	3760.7	2426.6	18726.3	6869.3	0	0	0	0	0
CP13	80	2	IgG3	5287	3789.2	2714.6	12204.3	7824.2	0	0	0	0	0
CP14	39	1	IgG3	4199.1	12434.7	14581.1	3528.3	9890.8	0	0	0	0	0
CP14	39	2	IgG3	4348	12738.2	14073.6	2964.3	10195.2	0	0	0	0	0
CP14	69	1	IgG3	2039.6	17537.7	10933.6	1773.3	6216.3	0	0	0	0	0
CP14	69	2	IgG3	1962	15963.2	12022.6	1547.3	5760.2	0	0	0	0	0
CP15	37	1	IgG3	7098.6	905.2	19633.6	1342.3	298496	0	0	0	0	0
CP15	37	2	IgG3	6104	921.2	41158.6	1184.8	237766	0	0	0	0	0
CP15	67	1	IgG3	4680.6	798.7	14378.6	785.8	233626	0	0	0	0	0
CP15	67	2	IgG3	4066	749.2	21476.1	718.3	202878	0	0	0	0	0
CP16	36	1	IgG3	16874.1	1919.7	11236.6	7982.8	18662.3	0	0	0	0	0
CP16	36	2	IgG3	15043	1706.2	13020.1	6623.3	17934.2	0	0	0	0	0
CP16	80	1	IgG3	4764.1	1306.7	3375.6	2391.8	7369.8	0	0	0	0	0
CP16	80	2	IgG3	5095	1246.2	4309.6	1923.8	7316.2	0	0	0	0	0
CP17	37	1	IgG3	390.6	889.7	1319.6	299.8	1409.3	0	0	0	0	0
CP17	37	2	IgG3	394.5	850.2	1546.1	257.3	1448.2	0	0	0	0	0
CP17	67	1	IgG3	236.6	357.7	416.1	177.8	792.3	0	0	0	0	0
CP17	67	2	IgG3	209.5	351.2	460.6	118.3	749.2	0	0	0	0	0
CP18	42	1	IgG3	6208.6	11017.7	17316.6	3957.8	13310.3	0	0	0	0	0
CP18	42	2	IgG3	6401	11034.2	19358.6	3359.8	15574.7	0	0	0	0	0
CP18	72	1	IgG3	3871.6	6270.2	10753.1	2347.8	8370.3	0	0	0	0	0
CP18	72	2	IgG3	3808	6578.7	12456.1	1936.8	9109.7	0	0	0	0	0
CP19	39	1	IgG3	1562.6	7121.7	11790.1	773.3	4466.3	0	0	0	0	0
CP19	39	2	IgG3	1584	7018.7	12004.6	671.3	4299.2	0	0	0	0	0
CP19	69	1	IgG3	1449.6	8144.2	5541.6	587.8	3821.8	0	0	0	0	0
CP19	69	2	IgG3	1631	8228.7	6298.6	450.3	3875.2	0	0	0	0	0
CP24	41	1	IgG3	70108.1	5934.7	10934.6	107158	18086.3	0	0	0	0	0
CP24	41	2	IgG3	143561	5472.7	12987.1	99327.8	20502.2	0	0	0	0	0
CP24	70	1	IgG3	52394.6	4702.7	7880.6	116953	14313.3	0	0	0	0	0
CP24	70	2	IgG3	54957	4381.7	9195.1	119401	15136.7	0	0	0	0	0
CP24	119	1	IgG3	39226.6	3237.7	953.6	154429	5089.3	0	0	0	0	0
CP24	119	2	IgG3	45001	3346.2	1327.6	74857.3	6842.7	0	0	0	0	0
CP25	41	1	IgG3	4736.1	1013.7	12399.6	2200.8	6552.3	0	0	0	0	0
CP25	41	2	IgG3	4351	884.2	12273.6	1614.3	6521.2	0	0	0	0	0
CP25	70	1	IgG3	1617.1	492.7	3536.1	797.3	2423.8	0	0	0	0	0
CP25	70	2	IgG3	1755	497.7	4024.1	599.3	2696.2	0	0	0	0	0
CP25	119	1	IgG3	615.1	392.2	988.1	294.8	1597.3	0	0	0	0	0
CP25	119	2	IgG3	636	337.7	1112.1	260.8	1486.7	0	0	0	0	0
CP27	33	1	IgG3	366.6	2532.2	5439.1	317.3	3492.3	0	0	0	0	0
CP27	33	2	IgG3	392	2402.2	5798.1	327.3	3667.2	0	0	0	0	0
CP27	62	1	IgG3	315.6	3363.2	1044.1	304.8	6956.3	0	0	0	0	0
CP27	62	2	IgG3	331	3237.7	1138.1	295.3	7426.7	0	0	0	0	0
CP28	33	1	IgG3	4541.6	7707.7	5230.6	3776.8	60700.3	0	0	0	0	0
CP28	33	2	IgG3	4872	8279.2	6779.6	2866.3	35246.7	0	0	0	0	0
CP28	62	1	IgG3	2639.6	4577.7	4416.6	1837.8	12258.3	0	0	0	0	0
CP28	62	2	IgG3	2589	4010.2	4158.6	1413.3	17220.2	0	0	0	0	0
CP29	29	1	IgG3	3006.6	1977.2	8335.1	1928.8	4305.3	0	0	0	0	0
CP29	29	2	IgG3	3036.5	1928.2	9872.6	1649.8	4171.2	0	0	0	0	0
CP29	65	1	IgG3	1537.6	1380.7	3195.1	906.8	2062.8	0	0	0	0	0
CP29	65	2	IgG3	1469	1244.2	4249.6	765.3	2157.7	0	0	0	0	0
CP30	32	1	IgG3	1122.6	3060.7	6198.6	744.8	2934.8	0	0	0	0	0
CP30	32	2	IgG3	1168.5	3252.2	7213.1	604.3	3419.2	0	0	0	0	0
CP30	61	1	IgG3	368.6	1968.7	921.6	239.8	1496.3	0	0	0	0	0
CP30	61	2	IgG3	420.5	2082.2	1235.6	228.8	1609.2	0	0	0	0	0
CP30	143	1	IgG3	134.6	2972.7	241.6	81.8	1647.8	0	0	0	0	0
CP30	143	2	IgG3	159	2849.2	344.6	70.3	1760.2	0	0	0	0	0
CP31	42	1	IgG3	10719.6	2855.7	15829.6	9156.8	12873.8	0	0	0	0	0
CP31	42	2	IgG3	17062.5	2997.2	24480.1	7394.3	14144.7	0	0	0	0	0
CP31	70	1	IgG3	4627.1	2130.7	4781.6	3830.3	5435.8	0	0	0	0	0
CP31	70	2	IgG3	4553.5	2197.7	6249.6	3301.3	5615.2	0	0	0	0	0
CP31	131	1	IgG3	1577.6	3740.7	819.6	1270.3	2357.3	0	0	0	0	0
CP31	131	2	IgG3	1608	3772.2	1020.6	1092.3	2554.2	0	0	0	0	0
CP32	40	1	IgG3	1895.6	1761.7	5351.6	458.8	4111.3	0	0	0	0	0
CP32	40	2	IgG3	1952	1561.7	5604.6	372.3	4053.2	0	0	0	0	0
CP32	68	1	IgG3	1506.6	1137.7	1960.1	335.8	2456.3	0	0	0	0	0
CP32	68	2	IgG3	1442	1098.2	2242.6	251.3	2498.2	0	0	0	0	0
CP32	129	1	IgG3	850.6	1392.7	415.6	185.8	1143.3	0	0	0	0	0
CP32	129	2	IgG3	871	1469.7	477.6	132.3	1174.2	0	0	0	0	0
CP33	35	1	IgG3	358.1	3070.2	2655.6	151.8	1407.8	0	0	0	0	0
CP33	35	2	IgG3	388	3083.7	3498.6	131.3	1655.2	0	0	0	0	0
CP33	63	1	IgG3	156.6	1373.7	1117.6	65.8	659.8	0	0	0	0	0
CP33	63	2	IgG3	188	1421.2	1555.6	74.3	787.2	0	0	0	0	0
CP33	124	1	IgG3	51.6	503.7	285.1	33.8	245.3	0	0	0	0	0
CP33	124	2	IgG3	69	527.2	317.6	43.3	266.2	0	0	0	0	0
CP34	46	1	IgG3	7013.6	241146	100573	4175.8	98384.3	0	0	0	0	0
CP34	46	2	IgG3	6497.5	140331	56650.6	3457.8	32116.2	0	0	0	0	0
CP34	135	1	IgG3	1409.6	143575	9108.6	884.8	21808.3	0	0	0	0	0
CP34	135	2	IgG3	1450	161878	10762.6	868.3	29019.7	0	0	0	0	0
CP35	31	1	IgG3	691.6	1283.2	193.1	1393.8	2796.3	0	0	0	0	0
CP35	31	2	IgG3	812	1265.2	262.1	1371.3	3088.2	0	0	0	0	0
CP35	120	1	IgG3	379.6	589.2	43.6	809.3	806.8	0	0	0	0	0
CP35	120	2	IgG3	440.5	548.2	54.6	765.3	969.7	0	0	0	0	0
CP36	33	1	IgG3	730.6	868.7	3056.6	503.8	2644.8	0	0	0	0	0
CP36	33	2	IgG3	827	896.2	3277.6	487.3	2734.2	0	0	0	0	0
CP36	61	1	IgG3	323.1	535.2	687.1	220.3	1081.3	0	0	0	0	0
CP36	61	2	IgG3	344	509.2	925.1	172.3	1235.2	0	0	0	0	0
CP36	122	1	IgG3	89.6	213.7	87.1	65.8	325.3	0	0	0	0	0
CP36	122	2	IgG3	86	210.2	115.6	42.3	382.2	0	0	0	0	0
CP37	33	1	IgG3	225.6	732.7	4841.1	132.8	2899.3	0	0	0	0	0
CP37	33	2	IgG3	254	686.2	4855.6	125.3	3159.2	0	0	0	0	0
CP37	122	1	IgG3	590.6	3688.7	235.6	840.8	8469.3	0	0	0	0	0
CP37	122	2	IgG3	724	3529.2	305.6	813.3	8759.2	0	0	0	0	0
CP38	40	1	IgG3	3893.6	81467.2	40985.1	3417.8	13942.8	0	0	0	0	0
CP38	40	2	IgG3	4060	84817.7	37291.6	2665.8	14352.7	0	0	0	0	0
CP38	135	1	IgG3	648.6	21396.7	13124.1	425.8	3253.3	0	0	0	0	0
CP38	135	2	IgG3	673	25127.2	13221.6	377.3	3884.2	0	0	0	0	0
CP39	26	1	IgG3	4824.1	7480.2	36921.6	4602.8	7132.3	0	0	0	0	0
CP39	26	2	IgG3	4467.5	7051.2	28198.6	2569.3	6010.7	0	0	0	0	0
CP39	84	1	IgG3	1051.6	1946.7	11297.6	943.3	1431.3	0	0	0	0	0
CP39	84	2	IgG3	924	1840.7	51379.6	725.3	1394.2	0	0	0	0	0
CP40	47	1	IgG3	1626.6	554.2	816.6	3221.8	1986.3	0	0	0	0	0
CP40	47	2	IgG3	1762	576.2	882.6	2310.8	2006.7	0	0	0	0	0
CP40	75	1	IgG3	767.6	352.2	163.6	2978.8	944.3	0	0	0	0	0
CP40	75	2	IgG3	862.5	372.7	180.6	2088.3	1003.2	0	0	0	0	0
CP40	122	1	IgG3	341.6	134.7	41.1	2344.8	344.3	0	0	0	0	0
CP40	122	2	IgG3	335	158.2	53.6	1741.8	312.2	0	0	0	0	0
CP41	39	1	IgG3	2186.1	17064.2	31166.6	1940.8	7691.3	0	0	0	0	0
CP41	39	2	IgG3	2229	16050.2	24814.6	1577.3	7698.2	0	0	0	0	0
CP41	71	1	IgG3	914.1	11513.2	16932.6	807.3	4886.8	0	0	0	0	0
CP41	71	2	IgG3	976	11624.2	16167.1	673.3	5013.2	0	0	0	0	0
CP42	46	1	IgG3	1317.6	3480.7	49835.6	531.8	5664.8	0	0	0	0	0
CP42	46	2	IgG3	1366	3201.2	49008.6	443.3	5660.7	0	0	0	0	0
CP42	74	1	IgG3	638.6	2388.2	11577.1	219.8	3395.3	0	0	0	0	0
CP42	74	2	IgG3	620	2392.7	13473.6	193.3	3577.2	0	0	0	0	0
CP42	121	1	IgG3	266.6	2166.7	1964.6	70.8	2327.3	0	0	0	0	0
CP42	121	2	IgG3	259	2080.2	3042.6	76.8	2470.7	0	0	0	0	0
CP44	29	1	IgG3	3979.6	855.7	4793.6	3740.3	4355.8	0	0	0	0	0
CP44	29	2	IgG3	3969	904.2	5345.1	3395.3	4596.2	0	0	0	0	0
CP44	68	1	IgG3	1081.6	517.7	933.1	1103.8	1365.3	0	0	0	0	0
CP44	68	2	IgG3	1152	544.7	1048.6	986.3	1410.2	0	0	0	0	0
CP44	131	1	IgG3	245.6	480.2	164.6	347.8	337.3	0	0	0	0	0
CP44	131	2	IgG3	248	461.2	189.1	303.3	378.2	0	0	0	0	0
CP45	44	1	IgG3	581.6	5423.7	11244.6	532.8	90810.3	0	0	0	0	0
CP45	44	2	IgG3	578.5	4996.2	12498.6	469.3	72712.2	0	0	0	0	0
CP45	84	1	IgG3	302.6	3289.7	6297.6	294.8	42123.3	0	0	0	0	0
CP45	84	2	IgG3	296	2795.7	7701.6	234.8	51084.7	0	0	0	0	0
CP45	147	1	IgG3	159.1	1793.7	2820.6	195.8	15208.3	0	0	0	0	0
CP45	147	2	IgG3	160	1635.2	3282.6	145.3	17810.7	0	0	0	0	0
CP46	41	1	IgG3	6878.1	5381.7	19714.1	5873.8	10767.3	0	0	0	0	0
CP46	41	2	IgG3	6560	5219.2	18288.1	4547.3	10925.2	0	0	0	0	0
CP46	81	1	IgG3	2843.1	2757.7	5298.6	2652.8	4775.3	0	0	0	0	0
CP46	81	2	IgG3	2662	2742.2	5049.6	2091.3	4027.7	0	0	0	0	0
CP46	142	1	IgG3	883.1	1278.7	1543.1	904.8	1801.3	0	0	0	0	0
CP46	142	2	IgG3	855	1145.2	1854.6	806.3	1903.2	0	0	0	0	0
CP48	54	1	IgG3	1631.1	3253.7	4624.6	1005.8	3360.3	0	0	0	0	0
CP48	54	2	IgG3	1694.5	3310.7	5070.6	912.8	3889.2	0	0	0	0	0
CP48	149	1	IgG3	248.6	1516.2	753.6	175.8	923.8	0	0	0	0	0
CP48	149	2	IgG3	254.5	1518.2	937.6	150.3	981.7	0	0	0	0	0
CP49	51	1	IgG3	387.1	2961.2	7364.6	158.3	2847.8	0	0	0	0	0
CP49	51	2	IgG3	391	3038.2	9843.1	140.3	2763.7	0	0	0	0	0
CP49	100	1	IgG3	45.6	1048.7	1462.6	43.8	768.3	0	0	0	0	0
CP49	100	2	IgG3	63	1154.2	2116.6	53.8	932.2	0	0	0	0	0
CP49	146	1	IgG3	32.1	927.7	1166.6	47.8	665.3	0	0	0	0	0
CP49	146	2	IgG3	35	1028.2	1417.6	65.8	717.7	0	0	0	0	0
CP52	45	1	IgG3	7591.6	11302.7	21866.6	4930.8	21796.3	0	0	0	0	0
CP52	45	2	IgG3	6993	10999.2	17850.6	4159.3	16946.7	0	0	0	0	0
CP52	94	1	IgG3	2403.6	4764.7	12126.6	1583.8	6337.8	0	0	0	0	0
CP52	94	2	IgG3	2489	4783.7	13279.6	1475.3	6624.2	0	0	0	0	0
CP52	145	1	IgG3	789.1	4028.7	5690.6	561.3	3125.3	0	0	0	0	0
CP52	145	2	IgG3	868	4104.2	6495.6	554.3	3288.2	0	0	0	0	0
CP53	44	1	IgG3	2362.6	1828.7	5955.6	1345.8	3295.3	0	0	0	0	0
CP53	44	2	IgG3	2455	1836.7	6628.6	1148.3	3685.2	0	0	0	0	0
CP53	144	1	IgG3	483.6	868.7	583.1	235.8	708.3	0	0	0	0	0
CP53	144	2	IgG3	487	914.2	642.1	214.8	803.7	0	0	0	0	0
CP54	40	1	IgG3	1395.6	3133.2	67630.1	2031.3	5971.3	0	0	0	0	0
CP54	40	2	IgG3	1666	3205.7	123156	2087.8	6193.2	0	0	0	0	0
CP54	121	1	IgG3	342.6	4015.2	9019.6	474.8	2604.8	0	0	0	0	0
CP54	121	2	IgG3	363	4467.7	9820.1	463.3	2794.2	0	0	0	0	0
CP55	40	1	IgG3	1051.6	3174.7	1703.6	679.3	5909.3	0	0	0	0	0
CP55	40	2	IgG3	1183	3235.7	2211.6	671.3	6711.7	0	0	0	0	0
CP55	121	1	IgG3	89.6	655.2	221.6	69.8	1138.3	0	0	0	0	0
CP55	121	2	IgG3	100	664.2	219.1	71.3	1354.2	0	0	0	0	0
CP56	40	1	IgG3	119.1	101.7	695.6	106.8	309.3	0	0	0	0	0
CP56	40	2	IgG3	120.5	111.2	759.6	102.3	336.2	0	0	0	0	0
CP56	121	1	IgG3	15.6	117.2	147.6	36.8	102.3	0	0	0	0	0
CP56	121	2	IgG3	24	133.2	159.6	35.3	113.2	0	0	0	0	0
CP59	50	1	IgG3	331.6	474.7	575.1	288.8	835.3	0	0	0	0	0
CP59	50	2	IgG3	383.5	521.2	701.1	245.3	995.2	0	0	0	0	0
CP59	106	1	IgG3	118.1	444.7	264.6	66.8	354.3	0	0	0	0	0
CP59	106	2	IgG3	140	463.2	309.6	65.3	407.2	0	0	0	0	0
CP59	134	1	IgG3	72.6	289.2	413.6	41.8	230.8	0	0	0	0	0
CP59	134	2	IgG3	69.5	270.7	474.6	44.3	259.2	0	0	0	0	0
CP60	49	1	IgG3	2404.6	13081.7	7325.1	1674.8	37265.8	0	0	0	0	0
CP60	49	2	IgG3	2426	13028.2	8488.6	1429.3	40702.2	0	0	0	0	0
CP60	87	1	IgG3	975.6	8911.2	1757.1	765.8	29174.3	0	0	0	0	0
CP60	87	2	IgG3	1009.5	9300.2	2330.6	689.8	50417.2	0	0	0	0	0
CP60	136	1	IgG3	452.6	10426.7	721.1	353.8	70011.8	0	0	0	0	0
CP60	136	2	IgG3	456	8388.7	910.6	349.3	31679.2	0	0	0	0	0
CP61	61	1	IgG3	1322.6	2438.7	237530	519.8	11117.8	0	0	0	0	0
CP61	61	2	IgG3	1277.5	2369.7	112854	425.3	10266.2	0	0	0	0	0
CP61	131	1	IgG3	1547.6	7294.2	1434.1	1299.8	5833.8	0	0	0	0	0
CP61	131	2	IgG3	1426	7150.2	1700.6	1131.3	5599.7	0	0	0	0	0
CP62	61	1	IgG3	3125.1	1869.2	19978.6	1966.8	5788.8	0	0	0	0	0
CP62	61	2	IgG3	3000	1806.7	19945.1	1666.3	5975.2	0	0	0	0	0
CP62	131	1	IgG3	516.6	2126.7	47533.6	233.8	9741.3	0	0	0	0	0
CP62	131	2	IgG3	509	2121.2	54890.1	229.3	9806.2	0	0	0	0	0
CP63	52	1	IgG3	17526.6	21925.7	13618.1	9921.3	20553.3	0	0	0	0	0
CP63	52	2	IgG3	17079	20672.7	15999.6	10141.3	23161.2	0	0	0	0	0
CP63	90	1	IgG3	12410.1	8553.7	6403.6	6336.8	23419.3	0	0	0	0	0
CP63	90	2	IgG3	9095	8797.2	6311.6	6049.3	12561.2	0	0	0	0	0
CP63	122	1	IgG3	8247.6	6749.7	4001.6	5638.3	11947.3	0	0	0	0	0
CP63	122	2	IgG3	8823	6955.2	4039.1	5180.3	11770.2	0	0	0	0	0
CP66	56	1	IgG3	2029.6	758.7	1916.6	1520.8	2407.3	0	0	0	0	0
CP66	56	2	IgG3	2093	720.2	2224.6	1438.3	2619.7	0	0	0	0	0
CP66	91	1	IgG3	1083.6	576.7	517.6	775.8	1377.3	0	0	0	0	0
CP66	91	2	IgG3	1231.5	567.2	590.6	707.3	1378.2	0	0	0	0	0
CP67	45	1	IgG3	2301.6	2330.2	2468.1	1244.8	3913.3	0	0	0	0	0
CP67	45	2	IgG3	2205	2260.2	2622.6	960.3	4401.2	0	0	0	0	0
CP67	80	1	IgG3	1120.1	2163.7	456.1	627.3	1908.3	0	0	0	0	0
CP67	80	2	IgG3	1019.5	2152.2	544.6	491.3	2229.7	0	0	0	0	0
CP67	131	1	IgG3	422.6	1817.7	275.6	267.3	1048.3	0	0	0	0	0
CP67	131	2	IgG3	448	1804.7	360.1	236.3	1023.2	0	0	0	0	0
CP68	51	1	IgG3	2588.6	1219.7	3513.1	1408.3	2988.8	0	0	0	0	0
CP68	51	2	IgG3	2658.5	1145.2	4346.1	1239.3	3531.7	0	0	0	0	0
CP68	86	1	IgG3	627.6	939.7	574.6	349.8	811.3	0	0	0	0	0
CP68	86	2	IgG3	731	881.2	566.6	358.3	923.2	0	0	0	0	0
CP68	137	1	IgG3	186.6	2508.7	198.6	101.3	407.3	0	0	0	0	0
CP68	137	2	IgG3	189	2783.2	243.6	90.3	467.7	0	0	0	0	0
CP69	56	1	IgG3	211.6	6541.7	841.6	120.3	6176.3	0	0	0	0	0
CP69	56	2	IgG3	201	6176.2	939.6	107.3	5996.7	0	0	0	0	0
CP69	119	1	IgG3	78.6	4441.7	126.6	42.8	3602.8	0	0	0	0	0
CP69	119	2	IgG3	90	4099.2	140.1	41.3	3412.7	0	0	0	0	0
CP70	63	1	IgG3	15.6	4265.7	351.6	19.3	877.3	0	0	0	0	0
CP70	63	2	IgG3	13	4465.2	408.6	20.3	942.2	0	0	0	0	0
CP70	123	1	IgG3	12.6	2658.2	85.6	18.8	550.3	0	0	0	0	0
CP70	123	2	IgG3	1	2687.7	75.1	25.3	649.7	1	0	0	0	0
CE42	47	1	IgM	17896.6	15827.5	32420.3	18462.6	65285.6	0	0	0	0	0
CE42	47	2	IgM	22220.3	16650.8	41252.2	20064.7	77738.9	0	0	0	0	0
CE42	103	1	IgM	12082.6	11399	30924.3	10410.1	48331.1	0	0	0	0	0
CE42	103	2	IgM	15036.3	15375.8	41631.7	13393.2	58263.9	0	0	0	0	0
CE46	48	1	IgM	21158.1	3064.5	20910.3	29914.6	24033.6	0	0	0	0	0
CE46	48	2	IgM	21231.3	3476.3	26323.7	29963.2	24758.4	0	0	0	0	0
CE46	83	1	IgM	18160.6	1446	19828.3	20499.6	15002.6	0	0	0	0	0
CE46	83	2	IgM	18883.3	1601.3	22686.7	21446.2	15892.9	0	0	0	0	0
CE46	134	1	IgM	11481.1	676	18096.8	9124.6	12214.6	0	0	0	0	0
CE46	134	2	IgM	10760.8	790.3	18667.7	11129.2	11000.9	0	0	0	0	0
CE47	48	1	IgM	91967.6	6686.5	44563.8	143945	87867.6	0	0	0	0	0
CE47	48	2	IgM	122784	7239.8	52911.7	160118	98249.4	0	0	0	0	0
CE47	83	1	IgM	54698.6	2653.5	38797.3	81169.1	39940.6	0	0	0	0	0
CE47	83	2	IgM	54655.8	2742.3	42760.2	78903.7	43553.9	0	0	0	0	0
CE47	136	1	IgM	24910.6	1762.5	41398.3	41861.6	28200.1	0	0	0	0	0
CE47	136	2	IgM	29955.3	1981.3	46166.7	53489.7	35519.9	0	0	0	0	0
CE49	48	1	IgM	126107	23739.5	77953.8	155339	135865	0	0	0	0	0
CE49	48	2	IgM	128389	27045.8	87085.2	159428	137683	0	0	0	0	0
CE49	83	1	IgM	88675.6	10780.5	36011.8	108597	104604	0	0	0	0	0
CE49	83	2	IgM	89600.3	11564.8	45534.2	130307	102209	0	0	0	0	0
CE49	134	1	IgM	50393.6	4312	40350.8	74251.6	68784.6	0	0	0	0	0
CE49	134	2	IgM	60088.3	5243.3	41344.2	83577.2	70164.9	0	0	0	0	0
CE54	57	1	IgM	6140.6	1223	96370.3	10394.6	18011.6	0	0	0	0	0
CE54	57	2	IgM	8420.3	1446.8	122156	11521.2	19785.4	0	0	0	0	0
CE54	138	1	IgM	8613.6	1371	95104.3	10067.6	16841.6	0	0	0	0	0
CE54	138	2	IgM	9327.8	1601.8	109173	11714.2	21224.9	0	0	0	0	0
COV-BC	37	1	IgM	49968.1	21080.5	176802	48042.6	89191.6	0	0	0	0	0
COV-BC	37	2	IgM	71230.3	27253.3	188511	67048.2	112154	0	0	0	0	0
COV-BC	72	1	IgM	25347.6	11485.5	122014	20453.6	63535.6	0	0	0	0	0
COV-BC	72	2	IgM	32188.3	11839.8	132031	23955.2	81559.9	0	0	0	0	0
COV-BC	113	1	IgM	14248.6	10941.5	141581	12312.6	51680.6	0	0	0	0	0
COV-BC	113	2	IgM	14793.3	10586.8	140434	10051.2	56283.9	0	0	0	0	0
COV-HA	33	1	IgM	20893.1	17243.5	8932.3	21420.6	69659.6	0	0	0	0	0
COV-HA	33	2	IgM	20367.8	17028.3	10091.7	22090.2	64329.4	0	0	0	0	0
COV-HA	66	1	IgM	13638.6	4080.5	9839.3	16208.6	31262.1	0	0	0	0	0
COV-HA	66	2	IgM	17595.3	4303.8	13477.2	18048.2	34414.9	0	0	0	0	0
COV-HA	128	1	IgM	8062.6	1080.5	18502.8	9550.6	14071.6	0	0	0	0	0
COV-HA	128	2	IgM	10233.3	1026.3	19901.2	12996.7	18713.9	0	0	0	0	0
COV-HM	33	1	IgM	81861.6	5965.5	24570.3	53118.6	42449.6	0	0	0	0	0
COV-HM	33	2	IgM	79206.8	7112.3	45269.2	58370.2	41896.9	0	0	0	0	0
COV-HM	66	1	IgM	39770.1	3338	41882.3	39076.6	29558.6	0	0	0	0	0
COV-HM	66	2	IgM	41327.3	3923.3	64951.7	41980.2	33355.9	0	0	0	0	0
COV-HM	128	1	IgM	20145.6	2700.5	55014.8	35485.6	23216.1	0	0	0	0	0
COV-HM	128	2	IgM	23118.3	3250.8	78095.7	42325.2	26265.9	0	0	0	0	0
COV-KD	31	1	IgM	57851.6	11717	69436.3	134357	116919	0	0	0	0	0
COV-KD	31	2	IgM	60525.8	12371.3	80857.7	132172	125965	0	0	0	0	0
COV-KD	98	1	IgM	9308.1	3482	31165.8	127635	37316.1	0	0	0	0	0
COV-KD	98	2	IgM	10274.8	4050.8	43657.7	133323	41274.9	0	0	0	0	0
COV-RD	34	1	IgM	180134	14315.5	12354.3	199872	171155	0	0	0	0	0
COV-RD	34	2	IgM	172461	15364.3	18841.7	227648	179970	0	0	0	0	0
COV-RD	103	1	IgM	170616	4525.5	16201.3	162844	142863	0	0	0	0	0
COV-RD	103	2	IgM	175764	5155.8	20453.7	163226	143737	0	0	0	0	0
COV-SD	30	1	IgM	69453.6	4562.5	37496.3	182400	65918.1	0	0	0	0	0
COV-SD	30	2	IgM	65958.3	5123.8	51668.7	181066	67724.9	0	0	0	0	0
COV-SD	100	1	IgM	47654.6	1617.5	34515.3	123111	31020.1	0	0	0	0	0
COV-SD	100	2	IgM	50799.8	1762.8	52750.7	132345	34103.9	0	0	0	0	0
CP01	28	1	IgM	5247.6	1659	44068.8	7894.6	19935.6	0	0	0	0	0
CP01	28	2	IgM	5438.3	1775.3	49067.7	7487.7	19992.9	0	0	0	0	0
CP01	59	1	IgM	5102.1	1455.5	35919.3	9089.1	15275.1	0	0	0	0	0
CP01	59	2	IgM	5261.3	1597.8	40849.7	9236.2	15631.9	0	0	0	0	0
CP01	126	1	IgM	5680.1	1537.5	39533.3	11417.6	10821.6	0	0	0	0	0
CP01	126	2	IgM	6427.3	1638.8	47801.7	13257.7	12491.9	0	0	0	0	0
CP04	36	1	IgM	188882	23393.5	139337	242861	185819	0	0	0	0	0
CP04	36	2	IgM	188931	27747.8	162176	230088	196441	0	0	0	0	0
CP04	115	1	IgM	157080	7395.5	60976.8	209022	161095	0	0	0	0	0
CP04	115	2	IgM	147357	6222.8	105260	177038	137234	0	0	0	0	0
CP04	146	1	IgM	144488	3034.5	70564.3	167989	138972	0	0	0	0	0
CP04	146	2	IgM	117006	3267.3	86452.2	162674	126288	0	0	0	0	0
CP06	38	1	IgM	29698.6	7899	165522	35129.1	57734.6	0	0	0	0	0
CP06	38	2	IgM	30531.3	7418.3	162948	28870.2	49216.9	0	0	0	0	0
CP06	131	1	IgM	13403.6	2391.5	173947	18971.6	39664.6	0	0	0	0	0
CP06	131	2	IgM	11412.3	2026.8	165411	16029.7	30201.9	0	0	0	0	0
CP07	35	1	IgM	83081.6	18243.5	194113	91907.6	124562	0	0	0	0	0
CP07	35	2	IgM	76594.3	17399.8	193472	80377.2	116826	0	0	0	0	0
CP07	66	1	IgM	42589.6	8410	117721	51484.6	75160.6	0	0	0	0	0
CP07	66	2	IgM	35181.3	7582.8	111429	46330.2	74308.9	0	0	0	0	0
CP07	128	1	IgM	20640.1	3868.5	45634.3	23860.6	40734.6	0	0	0	0	0
CP07	128	2	IgM	20712.8	4147.8	53579.7	28248.7	42287.9	0	0	0	0	0
CP08	41	1	IgM	186269	103112	99500.8	214374	256294	0	0	0	0	0
CP08	41	2	IgM	193512	110689	106203	205836	236220	0	0	0	0	0
CP08	85	1	IgM	145628	54563.5	102309	163132	215813	0	0	0	0	0
CP08	85	2	IgM	148428	73626.8	111889	159359	204797	0	0	0	0	0
CP08	120	1	IgM	156631	65072	131153	159633	220763	0	0	0	0	0
CP08	120	2	IgM	149452	66352.3	138731	156055	202795	0	0	0	0	0
CP10	39	1	IgM	8915.6	3275.5	36679.3	12113.6	24125.6	0	0	0	0	0
CP10	39	2	IgM	8226.3	3529.3	34196.7	12059.2	23238.4	0	0	0	0	0
CP10	72	1	IgM	5004.6	1170	27931.3	8533.6	13008.6	0	0	0	0	0
CP10	72	2	IgM	5793.3	1261.8	27198.7	9856.2	12399.9	0	0	0	0	0
CP11	39	1	IgM	49139.1	4965.5	29082.3	58678.1	52935.1	0	0	0	0	0
CP11	39	2	IgM	48129.8	4664.8	32297.7	55722.7	48065.9	0	0	0	0	0
CP11	69	1	IgM	36604.6	2065.5	68009.3	44590.1	27647.6	0	0	0	0	0
CP11	69	2	IgM	33592.3	1960.8	62303.7	37640.2	23825.9	0	0	0	0	0
CP12	36	1	IgM	15067.6	10851	103368	22617.6	36026.6	0	0	0	0	0
CP12	36	2	IgM	17308.3	12450.8	115768	25060.2	36762.9	0	0	0	0	0
CP12	80	1	IgM	8928.6	8029	115419	16119.1	23170.1	0	0	0	0	0
CP12	80	2	IgM	9379.3	9131.8	122029	15990.7	25195.4	0	0	0	0	0
CP13	36	1	IgM	21227.6	7453.5	57466.3	22514.1	57136.6	0	0	0	0	0
CP13	36	2	IgM	23325.3	7352.3	65227.7	25014.2	61463.4	0	0	0	0	0
CP13	80	1	IgM	7611.6	2168.5	48247.3	11976.6	32481.6	0	0	0	0	0
CP13	80	2	IgM	8761.8	2374.8	68795.7	14049.2	36589.9	0	0	0	0	0
CP14	39	1	IgM	36236.6	10912	57374.3	33333.1	75621.6	0	0	0	0	0
CP14	39	2	IgM	42340.3	12220.8	53683.2	36248.2	85622.9	0	0	0	0	0
CP14	69	1	IgM	33243.6	8140.5	78586.8	27589.6	62937.6	0	0	0	0	0
CP14	69	2	IgM	37908.8	8989.8	80558.7	28444.2	78613.4	0	0	0	0	0
CP15	37	1	IgM	112180	9996.5	69713.3	100034	66966.1	0	0	0	0	0
CP15	37	2	IgM	115912	10661.3	74043.7	95064.2	67851.4	0	0	0	0	0
CP15	67	1	IgM	70789.6	4985.5	56361.3	60911.1	45143.1	0	0	0	0	0
CP15	67	2	IgM	69987.3	4939.3	60416.2	61800.2	45176.9	0	0	0	0	0
CP16	36	1	IgM	84428.6	23935	54358.8	74757.6	115918	0	0	0	0	0
CP16	36	2	IgM	90797.3	25871.8	61118.7	77453.2	125182	0	0	0	0	0
CP16	80	1	IgM	35499.6	10327.5	38532.8	26323.6	50081.1	0	0	0	0	0
CP16	80	2	IgM	35779.3	11299.8	45084.7	27684.2	53843.9	0	0	0	0	0
CP17	37	1	IgM	57909.6	14641.5	26965.3	100817	182573	0	0	0	0	0
CP17	37	2	IgM	55876.3	14244.3	30651.7	104157	185725	0	0	0	0	0
CP17	67	1	IgM	30319.6	10606.5	39165.3	49044.6	134070	0	0	0	0	0
CP17	67	2	IgM	35434.3	10272.8	45061.7	56090.7	150758	0	0	0	0	0
CP18	42	1	IgM	47446.6	14025.5	60574.3	83724.1	78613.6	0	0	0	0	0
CP18	42	2	IgM	52515.3	14877.8	71788.2	89746.2	71396.4	0	0	0	0	0
CP18	72	1	IgM	29756.1	11498	63037.3	49665.6	40988.1	0	0	0	0	0
CP18	72	2	IgM	34329.3	11736.8	74009.2	61086.2	42563.9	0	0	0	0	0
CP19	39	1	IgM	125600	51167.5	44667.3	180581	123469	0	0	0	0	0
CP19	39	2	IgM	134351	56407.8	53579.7	199114	132687	0	0	0	0	0
CP19	69	1	IgM	101705	34604.5	69356.3	155719	109714	0	0	0	0	0
CP19	69	2	IgM	103849	39441.8	80236.7	172146	109782	0	0	0	0	0
CP24	41	1	IgM	51613.6	7047	31799.3	58988.6	88869.1	0	0	0	0	0
CP24	41	2	IgM	51663.3	7804.3	36648.2	57219.2	87682.9	0	0	0	0	0
CP24	70	1	IgM	29951.6	3382.5	24709.3	38270.6	65124.1	0	0	0	0	0
CP24	70	2	IgM	26180.3	3610.3	21627.7	31575.2	57020.9	0	0	0	0	0
CP24	119	1	IgM	16902.6	2236	23719.3	24758.6	42955.6	0	0	0	0	0
CP24	119	2	IgM	18401.3	2326.8	28257.7	25912.2	47501.9	0	0	0	0	0
CP25	41	1	IgM	98194.6	19279.5	44218.3	106882	80674.1	0	0	0	0	0
CP25	41	2	IgM	100765	21071.8	51231.7	107932	82699.4	0	0	0	0	0
CP25	70	1	IgM	58174.6	12049.5	48765.3	66171.6	64295.6	0	0	0	0	0
CP25	70	2	IgM	63702.8	14141.3	58114.7	70789.2	69427.9	0	0	0	0	0
CP25	119	1	IgM	34026.6	10567	56752.8	42598.6	47513.6	0	0	0	0	0
CP25	119	2	IgM	40936.3	11850.3	61889.7	51003.2	52646.9	0	0	0	0	0
CP27	33	1	IgM	5298.1	6100.5	69839.8	10698.6	15256.1	0	0	0	0	0
CP27	33	2	IgM	5460.3	6223.8	73123.7	10461.7	16577.9	0	0	0	0	0
CP27	62	1	IgM	4147.6	4791.5	67019.3	7107.6	21915.6	0	0	0	0	0
CP27	62	2	IgM	4511.8	4529.8	82054.7	8282.2	21661.9	0	0	0	0	0
CP28	33	1	IgM	39758.6	26985	113463	27773.6	93899.1	0	0	0	0	0
CP28	33	2	IgM	47634.3	31315.8	128026	34613.2	89202.9	0	0	0	0	0
CP28	62	1	IgM	28237.1	16462.5	118561	23837.6	83356.6	0	0	0	0	0
CP28	62	2	IgM	30588.3	17072.3	119095	24599.2	87544.9	0	0	0	0	0
CP29	29	1	IgM	12404.6	1818.5	82374.3	17844.6	24010.6	0	0	0	0	0
CP29	29	2	IgM	14070.8	1765.8	91274.7	18270.2	23456.9	0	0	0	0	0
CP29	65	1	IgM	9437.6	2153.5	115799	16162.6	19625.1	0	0	0	0	0
CP29	65	2	IgM	9606.3	2091.3	114582	15460.2	18451.4	0	0	0	0	0
CP30	32	1	IgM	157517	11545.5	65776.3	179246	147859	0	0	0	0	0
CP30	32	2	IgM	159696	12895.8	84356.7	200288	146476	0	0	0	0	0
CP30	61	1	IgM	121974	7629.5	64303.3	141700	115976	0	0	0	0	0
CP30	61	2	IgM	129782	8111.3	67989.7	156412	114663	0	0	0	0	0
CP30	122	1	IgM	117221	8498.5	67779.8	133482	90642.1	0	0	0	0	0
CP30	122	2	IgM	105599	9199.8	73744.7	125634	105466	0	0	0	0	0
CP31	42	1	IgM	78984.1	20240.5	86782.3	57458.1	119199	0	0	0	0	0
CP31	42	2	IgM	69135.3	20473.8	94715.7	62652.2	115790	0	0	0	0	0
CP31	70	1	IgM	30550.1	5633	67572.3	19065.6	68991.6	0	0	0	0	0
CP31	70	2	IgM	33592.3	6659.3	68220.2	17692.2	74964.9	0	0	0	0	0
CP31	131	1	IgM	7016.1	2686	42319.3	3865.6	25990.6	0	0	0	0	0
CP31	131	2	IgM	7247.3	2978.3	47271.7	5204.2	33724.4	0	0	0	0	0
CP32	40	1	IgM	131908	8184.5	55256.3	166009	177830	0	0	0	0	0
CP32	40	2	IgM	132279	8447.8	58079.7	172492	177991	0	0	0	0	0
CP32	68	1	IgM	118878	5732.5	81153.8	145774	161394	0	0	0	0	0
CP32	68	2	IgM	96356.8	5583.8	77036.7	132425	155546	0	0	0	0	0
CP32	129	1	IgM	81159.6	3376.5	89855.3	111394	118347	0	0	0	0	0
CP32	129	2	IgM	93870.8	3708.8	111774	125427	120141	0	0	0	0	0
CP33	35	1	IgM	5270.6	13619.5	48005.3	7026.6	11311.6	0	0	0	0	0
CP33	35	2	IgM	5696.3	16978.8	61705.7	8830.2	13495.9	0	0	0	0	0
CP33	63	1	IgM	3740.1	6167	43286.3	5200.6	5263.6	0	0	0	0	0
CP33	63	2	IgM	3995.3	6649.8	60796.2	5888.7	5650.9	0	0	0	0	0
CP33	124	1	IgM	2365.6	3767.5	37922.3	4522.1	3450.6	0	0	0	0	0
CP33	124	2	IgM	2565.3	3975.8	49757.7	4777.2	3713.9	0	0	0	0	0
CP34	46	1	IgM	62110.6	64668.5	141857	64122.6	142598	0	0	0	0	0
CP34	46	2	IgM	65141.8	66674.8	161820	56160.2	135795	0	0	0	0	0
CP34	135	1	IgM	11917.6	22542.5	83456.3	11737.1	84184.6	0	0	0	0	0
CP34	135	2	IgM	15682.8	27137.8	94186.7	11958.2	80109.9	0	0	0	0	0
CP35	31	1	IgM	53270.6	10118.5	88278.8	72651.1	62649.6	0	0	0	0	0
CP35	31	2	IgM	55703.3	9825.3	99423.7	68867.2	67563.4	0	0	0	0	0
CP35	120	1	IgM	14631.6	3615.5	89993.3	31756.6	20971.6	0	0	0	0	0
CP35	120	2	IgM	13123.8	3548.8	95314.7	36455.2	20280.9	0	0	0	0	0
CP36	33	1	IgM	9658.6	7373	87553.8	12499.6	33207.1	0	0	0	0	0
CP36	33	2	IgM	11198.8	7306.3	108022	14785.2	38581.9	0	0	0	0	0
CP36	61	1	IgM	5917.6	4263.5	106867	8823.6	23043.6	0	0	0	0	0
CP36	61	2	IgM	6480.3	3927.8	130351	10909.2	25574.9	0	0	0	0	0
CP36	122	1	IgM	4402.6	2171.5	116927	7318.1	15253.6	0	0	0	0	0
CP36	122	2	IgM	5961.3	2669.8	133816	8187.7	18795.4	0	0	0	0	0
CP37	33	1	IgM	6699.6	14232.5	102309	23031.6	37120.1	0	0	0	0	0
CP37	33	2	IgM	8444.8	15111.8	118427	26107.7	43254.9	0	0	0	0	0
CP37	122	1	IgM	4639.6	3538.5	125237	18595.6	17949.6	0	0	0	0	0
CP37	122	2	IgM	5323.3	4229.8	142851	22838.7	21431.9	0	0	0	0	0
CP38	40	1	IgM	82920.6	78653.5	178609	58206.6	193219	0	0	0	0	0
CP38	40	2	IgM	88690.8	84860.8	185645	65678.7	199791	0	0	0	0	0
CP38	135	1	IgM	20950.6	32095.5	151756	25747.6	71949.6	0	0	0	0	0
CP38	135	2	IgM	29955.3	43447.8	170498	29111.2	91619.9	0	0	0	0	0
CP39	26	1	IgM	177349	9819.5	101918	193299	164111	0	0	0	0	0
CP39	26	2	IgM	175234	10479.8	90273.7	200104	169162	0	0	0	0	0
CP39	84	1	IgM	95213.6	2231.5	50560.3	104764	74401.6	0	0	0	0	0
CP39	84	2	IgM	100488	2344.3	64099.7	110142	79257.9	0	0	0	0	0
CP40	47	1	IgM	13037.6	5765	47429.8	53510.6	58092.1	0	0	0	0	0
CP40	47	2	IgM	15542.3	5782.8	55018.2	57426.2	59506.9	0	0	0	0	0
CP40	75	1	IgM	10302.6	5026.5	54934.3	47790.1	44233.6	0	0	0	0	0
CP40	75	2	IgM	10974.3	5667.8	68012.7	53236.2	48203.9	0	0	0	0	0
CP40	122	1	IgM	5934.6	3665.5	47936.3	34472.6	20281.6	0	0	0	0	0
CP40	122	2	IgM	7774.3	4140.8	55006.7	42854.2	32492.4	0	0	0	0	0
CP41	39	1	IgM	92404.6	13882	76573.3	81502.6	139318	0	0	0	0	0
CP41	39	2	IgM	100051	14332.8	84863.7	94419.2	142241	0	0	0	0	0
CP41	71	1	IgM	46917.6	5111	64947.8	37971.6	82320.6	0	0	0	0	0
CP41	71	2	IgM	55945.3	4844.3	75379.7	40403.2	79579.9	0	0	0	0	0
CP42	46	1	IgM	32230.6	22611.5	149385	34196.6	103717	0	0	0	0	0
CP42	46	2	IgM	37874.3	26780.8	159702	42014.2	119175	0	0	0	0	0
CP42	74	1	IgM	34061.1	16501	123626	28786.6	77129.6	0	0	0	0	0
CP42	74	2	IgM	36826.8	16724.8	131329	33209.2	82480.9	0	0	0	0	0
CP42	121	1	IgM	44569.6	13243.5	115269	27911.6	55893.6	0	0	0	0	0
CP42	121	2	IgM	42984.8	16885.3	150597	29664.2	73548.9	0	0	0	0	0
CP44	29	1	IgM	49886.6	8600.5	86022.8	62211.6	59990.6	0	0	0	0	0
CP44	29	2	IgM	58603.8	9955.3	97835.2	69292.7	68092.9	0	0	0	0	0
CP44	68	1	IgM	25278.6	2574	80543.8	28809.6	28085.6	0	0	0	0	0
CP44	68	2	IgM	25719.8	3130.8	94865.7	32472.2	32549.9	0	0	0	0	0
CP44	131	1	IgM	16874.6	1970.5	74869.3	24781.6	19889.6	0	0	0	0	0
CP44	131	2	IgM	18475.8	2308.8	89260.7	30700.2	23825.9	0	0	0	0	0
CP45	44	1	IgM	31379.1	7573.5	69160.3	36705.6	72491.1	0	0	0	0	0
CP45	44	2	IgM	32602.3	8154.8	80397.7	38481.2	81904.9	0	0	0	0	0
CP45	84	1	IgM	17492.6	3256.5	40984.3	22456.6	38329.1	0	0	0	0	0
CP45	84	2	IgM	19987.3	4184.3	54281.2	18725.7	40629.9	0	0	0	0	0
CP45	147	1	IgM	8284.6	2089	27793.3	12348.6	20960.1	0	0	0	0	0
CP45	147	2	IgM	12432.3	2658.8	31664.7	15286.7	27692.9	0	0	0	0	0
CP46	41	1	IgM	175462	10466.5	118170	203302	184541	0	0	0	0	0
CP46	41	2	IgM	154528	12189.8	108390	208806	185483	0	0	0	0	0
CP46	81	1	IgM	134624	7946.5	113405	184747	171362	0	0	0	0	0
CP46	81	2	IgM	144342	9336.8	125275	195500	173893	0	0	0	0	0
CP46	142	1	IgM	76187.6	3179.5	105325	114283	108091	0	0	0	0	0
CP46	142	2	IgM	91879.3	4131.8	106595	126245	128279	0	0	0	0	0
CP48	54	1	IgM	21446.1	11316	65017.3	35830.6	41390.6	0	0	0	0	0
CP48	54	2	IgM	22922.8	14015.8	74803.7	37755.7	49619.9	0	0	0	0	0
CP48	149	1	IgM	15704.6	4604.5	51067.3	25448.6	28614.6	0	0	0	0	0
CP48	149	2	IgM	19573.3	5633.8	58919.7	32656.2	34023.4	0	0	0	0	0
CP49	51	1	IgM	18640.1	7342	104105	38247.6	41022.6	0	0	0	0	0
CP49	51	2	IgM	25408.8	9475.8	127658	52707.2	46177.9	0	0	0	0	0
CP49	100	1	IgM	7850.6	4941	71508.3	19935.1	22099.6	0	0	0	0	0
CP49	100	2	IgM	11589.8	5932.3	94129.2	24991.2	26794.9	0	0	0	0	0
CP49	146	1	IgM	8719.1	5024.5	72820.3	22456.6	24102.6	0	0	0	0	0
CP49	146	2	IgM	9200.3	5759.3	88178.2	23736.7	24493.4	0	0	0	0	0
CP52	45	1	IgM	16386.6	2548	15775.3	21880.6	15258.6	0	0	0	0	0
CP52	45	2	IgM	17782.3	2688.8	18243.2	22643.2	15646.9	0	0	0	0	0
CP52	94	1	IgM	9314.6	1601.5	19655.8	12353.6	11011.1	0	0	0	0	0
CP52	94	2	IgM	10688.3	1740.8	23745.7	13525.7	11665.9	0	0	0	0	0
CP52	145	1	IgM	7158.6	1188.5	22153.3	8381.6	8291.6	0	0	0	0	0
CP52	145	2	IgM	7763.8	1441.8	24504.7	8935.7	8946.9	0	0	0	0	0
CP53	44	1	IgM	45686.1	4885.5	60205.8	64525.1	60220.6	0	0	0	0	0
CP53	44	2	IgM	51582.3	5625.3	68968.7	65782.2	68852.9	0	0	0	0	0
CP53	144	1	IgM	33496.6	3163.5	93377.3	52197.6	46777.6	0	0	0	0	0
CP53	144	2	IgM	31451.3	3457.8	94324.7	47193.7	48364.9	0	0	0	0	0
CP54	40	1	IgM	2985.6	19802.5	63428.3	6017.6	36107.1	0	0	0	0	0
CP54	40	2	IgM	2907.3	20185.8	63109.7	5316.7	39617.4	0	0	0	0	0
CP54	121	1	IgM	1950.6	6497	60113.3	3708.1	14188.1	0	0	0	0	0
CP54	121	2	IgM	2178.3	6989.8	63454.7	5245.2	18846.9	0	0	0	0	0
CP55	40	1	IgM	9492.6	11387	97797.3	23688.1	51128.1	0	0	0	0	0
CP55	40	2	IgM	10199.3	11226.8	113006	31851.2	61071.9	0	0	0	0	0
CP55	121	1	IgM	3592.6	4180.5	85550.3	17174.6	16271.6	0	0	0	0	0
CP55	121	2	IgM	4197.8	4723.8	91792.7	19087.2	24400.9	0	0	0	0	0
CP56	40	1	IgM	31114.1	18406.5	38889.3	36521.6	130041	0	0	0	0	0
CP56	40	2	IgM	34352.3	16435.8	52658.7	40322.2	135749	0	0	0	0	0
CP56	121	1	IgM	9041.6	6867.5	33295.3	10772.6	51128.1	0	0	0	0	0
CP56	121	2	IgM	8697.8	6898.8	41597.7	11004.2	53763.4	0	0	0	0	0
CP59	50	1	IgM	12842.1	792.5	57098.3	30052.6	20672.6	0	0	0	0	0
CP59	50	2	IgM	14603.3	870.8	59645.2	33255.2	22973.9	0	0	0	0	0
CP59	106	1	IgM	4529.6	688.5	62853.3	10152.6	11299.6	0	0	0	0	0
CP59	106	2	IgM	4413.3	811.8	67230.2	11330.2	11704.9	0	0	0	0	0
CP59	134	1	IgM	3081.6	469.5	50007.8	7938.6	9538.1	0	0	0	0	0
CP59	134	2	IgM	3393.3	492.8	58471.2	8017.2	10473.4	0	0	0	0	0
CP60	49	1	IgM	143072	22288.5	56269.3	203163	162350	0	0	0	0	0
CP60	49	2	IgM	145965	21532.8	52704.7	203465	155984	0	0	0	0	0
CP60	87	1	IgM	102143	9813.5	42480.3	148100	107528	0	0	0	0	0
CP60	87	2	IgM	94664.3	9976.8	59311.7	151371	142943	0	0	0	0	0
CP60	136	1	IgM	78846.6	6459.5	46497.3	107608	103545	0	0	0	0	0
CP60	136	2	IgM	84927.3	6976.8	53648.7	125715	110887	0	0	0	0	0
CP61	61	1	IgM	174057	37919.5	143089	213016	184806	0	0	0	0	0
CP61	61	2	IgM	169572	37185.8	146039	210624	178704	0	0	0	0	0
CP61	131	1	IgM	7740.1	1656.5	33180.3	10077.6	18623.1	0	0	0	0	0
CP61	131	2	IgM	8706.8	1939.8	39191.7	11371.2	20027.4	0	0	0	0	0
CP62	61	1	IgM	19589.1	3508.5	25675.3	22179.6	54040.1	0	0	0	0	0
CP62	61	2	IgM	19389.8	3476.3	29062.7	23460.2	57434.9	0	0	0	0	0
CP62	131	1	IgM	100946	19411.5	127378	125183	129097	0	0	0	0	0
CP62	131	2	IgM	105392	21210.8	140020	121283	134092	0	0	0	0	0
CP63	52	1	IgM	74794.6	16150	104933	82745.6	97973.6	0	0	0	0	0
CP63	52	2	IgM	92396.8	18755.8	138869	96192.2	109356	0	0	0	0	0
CP63	90	1	IgM	33335.6	5110	58904.8	34208.1	43681.1	0	0	0	0	0
CP63	90	2	IgM	38322.8	6427.8	83286.7	36846.2	46707.9	0	0	0	0	0
CP63	122	1	IgM	22401.1	4444	52079.3	22122.6	31399.6	0	0	0	0	0
CP63	122	2	IgM	23590.8	5450.8	70567.7	24357.7	34437.9	0	0	0	0	0
CP66	56	1	IgM	3865.6	5641.5	41076.3	9622.6	110750	0	0	0	0	0
CP66	56	2	IgM	4457.3	5361.8	42564.2	9718.2	109782	0	0	0	0	0
CP66	91	1	IgM	2603.1	2966	31453.3	7197.6	56135.1	0	0	0	0	0
CP66	91	2	IgM	2970.3	2963.3	37695.7	8974.2	71730.4	0	0	0	0	0
CP67	45	1	IgM	48172.1	17400.5	93170.3	51300.6	72157.1	0	0	0	0	0
CP67	45	2	IgM	43099.8	17556.8	95061.7	54710.2	60772.4	0	0	0	0	0
CP67	80	1	IgM	35936.6	10388.5	90361.8	35807.6	55168.1	0	0	0	0	0
CP67	80	2	IgM	36470.3	14258.8	110197	39240.2	76103.9	0	0	0	0	0
CP67	131	1	IgM	15913.1	8517.5	109975	19262.6	34783.6	0	0	0	0	0
CP67	131	2	IgM	28493.8	11649.3	115872	25129.2	56214.9	0	0	0	0	0
CP68	51	1	IgM	30608.1	28009	54589.3	37027.6	43485.1	0	0	0	0	0
CP68	51	2	IgM	41741.3	32018.3	71523.7	42463.2	58079.9	0	0	0	0	0
CP68	86	1	IgM	26038.1	26962.5	91467.3	34702.6	35232.6	0	0	0	0	0
CP68	86	2	IgM	31751.3	30867.3	99066.7	40782.7	44232.9	0	0	0	0	0
CP68	137	1	IgM	18878.1	13083.5	55889.3	26565.1	26404.6	0	0	0	0	0
CP68	137	2	IgM	24395.8	14654.8	77704.2	29595.2	30984.9	0	0	0	0	0
CP69	56	1	IgM	27465.6	20091	108295	57423.6	79442.6	0	0	0	0	0
CP69	56	2	IgM	34708.8	24007.3	125793	63676.2	86762.4	0	0	0	0	0
CP69	119	1	IgM	22389.6	10176.5	144136	45177.1	60105.6	0	0	0	0	0
CP69	119	2	IgM	26870.3	13857.8	160968	52937.2	70348.9	0	0	0	0	0
CP70	63	1	IgM	6882.1	6441.5	48281.3	12107.1	23941.6	0	0	0	0	0
CP70	63	2	IgM	8449.3	6878.8	50897.7	14939.2	26921.9	0	0	0	0	0
CP70	123	1	IgM	4105.6	3062	42158.3	7063.6	12937.6	0	0	0	0	0
CP70	123	2	IgM	4992.3	3327.8	51795.2	8096.2	14190.9	0	0	0	0	0
CE42	47	1	IgA1	713.1	863.9	1473.7	1239	3021.6	0	0	0	0	0
CE42	47	2	IgA1	853.6	982.8	1692.4	1296.6	3747.6	0	0	0	0	0
CE42	103	1	IgA1	587.1	860.9	1360.7	1026.5	2497.6	0	0	0	0	0
CE42	103	2	IgA1	737.6	1061.3	1532.4	1190.6	2922.6	0	0	0	0	0
CE46	48	1	IgA1	5596.1	1851.9	866.7	7197.5	6930.6	0	0	0	0	0
CE46	48	2	IgA1	5845.6	2277.8	786.4	7701.1	6616.6	0	0	0	0	0
CE46	83	1	IgA1	2118.1	1004.4	870.2	2538.5	2454.6	0	0	0	0	0
CE46	83	2	IgA1	2248.6	1334.8	969.9	2563.6	2718.6	0	0	0	0	0
CE46	134	1	IgA1	2110.6	1249.9	905.7	2473.5	2627.6	0	0	0	0	0
CE46	134	2	IgA1	2340.6	1488.3	991.4	2570.1	2730.6	0	0	0	0	0
CE47	48	1	IgA1	650.1	650.9	42409.2	1109.5	1577.6	0	0	0	0	0
CE47	48	2	IgA1	662.1	803.8	42785.4	1079.1	1881.6	0	0	0	0	0
CE47	83	1	IgA1	613.6	518.9	37494.7	937.5	1519.6	0	0	0	0	0
CE47	83	2	IgA1	693.6	605.8	37935.9	925.1	1813.6	0	0	0	0	0
CE47	136	1	IgA1	564.1	651.9	35353.7	875.5	1521.6	0	0	0	0	0
CE47	136	2	IgA1	710.6	816.8	37404.9	996.6	1803.1	0	0	0	0	0
CE49	48	1	IgA1	2814.1	3996.9	1916.7	3344	3103.6	0	0	0	0	0
CE49	48	2	IgA1	2730.6	4487.3	1908.4	3309.1	3086.6	0	0	0	0	0
CE49	83	1	IgA1	2083.1	4940.9	1250.7	2709.5	2946.1	0	0	0	0	0
CE49	83	2	IgA1	2494.6	5580.8	1342.9	2726.6	3064.6	0	0	0	0	0
CE49	134	1	IgA1	2332.1	4920.4	952.7	2684	3922.6	0	0	0	0	0
CE49	134	2	IgA1	2675.6	5499.8	857.9	2819.1	4171.6	0	0	0	0	0
CE54	57	1	IgA1	232.6	41.9	430.7	392	172.6	0	0	0	0	0
CE54	57	2	IgA1	252.1	58.8	560.4	405.1	197.1	0	0	0	0	0
CE54	138	1	IgA1	231.1	53.4	473.7	347.5	183.6	0	0	0	0	0
CE54	138	2	IgA1	229.1	49.8	606.9	379.1	206.6	0	0	0	0	0
COV-BC	37	1	IgA1	2980.1	2405.9	2500.7	2927.5	2725.6	0	0	0	0	0
COV-BC	37	2	IgA1	2873.1	2786.8	2593.9	3193.6	3022.6	0	0	0	0	0
COV-BC	72	1	IgA1	1729.1	1947.4	1891.7	1586.5	2164.6	0	0	0	0	0
COV-BC	72	2	IgA1	1968.6	2342.8	1861.9	1753.1	2472.6	0	0	0	0	0
COV-BC	113	1	IgA1	1471.1	2283.4	1495.7	1241.5	2042.1	0	0	0	0	0
COV-BC	113	2	IgA1	1719.6	2516.8	1634.9	1341.6	2646.6	0	0	0	0	0
COV-HA	33	1	IgA1	3823.1	6630.9	55633.7	3859	6318.6	0	0	0	0	0
COV-HA	33	2	IgA1	4376.6	7851.8	54214.9	4444.6	7003.6	0	0	0	0	0
COV-HA	66	1	IgA1	2538.1	3628.9	19814.7	3404	4738.6	0	0	0	0	0
COV-HA	66	2	IgA1	2850.6	4373.3	21449.9	3453.1	5518.6	0	0	0	0	0
COV-HA	128	1	IgA1	2378.1	2337.4	8721.7	3308	3488.6	0	0	0	0	0
COV-HA	128	2	IgA1	2626.6	2789.8	9433.4	3419.1	4251.6	0	0	0	0	0
COV-HM	33	1	IgA1	10886.1	6253.4	14891.7	14704.5	9987.6	0	0	0	0	0
COV-HM	33	2	IgA1	11872.6	7208.8	15975.9	15442.1	10368.6	0	0	0	0	0
COV-HM	66	1	IgA1	3981.6	4576.9	7762.7	3317	5120.1	0	0	0	0	0
COV-HM	66	2	IgA1	4869.6	5293.8	8346.9	3633.6	6157.6	0	0	0	0	0
COV-HM	128	1	IgA1	3293.1	4082.4	5917.7	2241	4184.1	0	0	0	0	0
COV-HM	128	2	IgA1	4071.6	4749.8	6614.9	2480.1	5187.6	0	0	0	0	0
COV-KD	31	1	IgA1	2614.6	881.9	1799.7	2657	3340.6	0	0	0	0	0
COV-KD	31	2	IgA1	2999.1	969.8	1884.9	2790.1	3313.6	0	0	0	0	0
COV-KD	98	1	IgA1	923.6	1004.4	800.7	906	1507.1	0	0	0	0	0
COV-KD	98	2	IgA1	1013.6	1181.8	740.9	922.6	1649.1	0	0	0	0	0
COV-RD	34	1	IgA1	5248.1	3722.4	11103.2	5831.5	11589.6	0	0	0	0	0
COV-RD	34	2	IgA1	5264.1	4018.8	11778.9	5496.1	12799.1	0	0	0	0	0
COV-RD	103	1	IgA1	2697.1	1474.9	2036.2	3363.5	5721.1	0	0	0	0	0
COV-RD	103	2	IgA1	3047.6	1677.8	2324.9	3499.6	5908.1	0	0	0	0	0
COV-SD	30	1	IgA1	9658.1	3658.4	4250.2	8099.5	10114.6	0	0	0	0	0
COV-SD	30	2	IgA1	9645.6	4091.8	4841.9	8257.1	11388.6	0	0	0	0	0
COV-SD	100	1	IgA1	4949.1	2205.9	1958.7	5418	5459.1	0	0	0	0	0
COV-SD	100	2	IgA1	5206.6	2325.8	2106.9	5335.1	5974.1	0	0	0	0	0
CP01	28	1	IgA1	732.1	1065.4	2582.2	1121	1486.1	0	0	0	0	0
CP01	28	2	IgA1	1022.1	1349.3	3572.9	981.1	1886.6	0	0	0	0	0
CP01	59	1	IgA1	589.1	818.9	1972.7	724	1329.6	0	0	0	0	0
CP01	59	2	IgA1	735.6	1102.8	2477.9	851.1	1612.6	0	0	0	0	0
CP01	126	1	IgA1	542.1	1038.9	1729.7	980.5	1502.1	0	0	0	0	0
CP01	126	2	IgA1	717.1	1396.8	2314.9	1184.1	1930.6	0	0	0	0	0
CP04	36	1	IgA1	2817.1	22777.9	18276.2	2841.5	3896.6	0	0	0	0	0
CP04	36	2	IgA1	3309.6	28276.8	22280.9	2978.1	4452.6	0	0	0	0	0
CP04	115	1	IgA1	2532.6	6872.9	3907.7	2951	2776.6	0	0	0	0	0
CP04	115	2	IgA1	2654.6	8485.3	3770.9	2821.1	2993.6	0	0	0	0	0
CP04	146	1	IgA1	2818.1	6272.9	5629.2	3021.5	2939.6	0	0	0	0	0
CP04	146	2	IgA1	3142.1	6850.3	6377.4	3292.1	3305.6	0	0	0	0	0
CP06	38	1	IgA1	13985.1	5622.9	2907.7	20662.5	11762.1	0	0	0	0	0
CP06	38	2	IgA1	15242.6	6731.8	2643.4	22206.1	12559.6	0	0	0	0	0
CP06	131	1	IgA1	3869.1	2658.9	848.2	4804	4484.6	0	0	0	0	0
CP06	131	2	IgA1	5102.6	3386.8	973.9	6387.1	5053.6	0	0	0	0	0
CP07	35	1	IgA1	10575.1	3228.9	8051.7	11851.5	7521.6	0	0	0	0	0
CP07	35	2	IgA1	11333.6	4774.8	8305.9	11581.6	8140.6	0	0	0	0	0
CP07	66	1	IgA1	4833.1	1890.9	3184.2	4548.5	4012.1	0	0	0	0	0
CP07	66	2	IgA1	4569.6	3288.3	2931.9	4211.1	3880.6	0	0	0	0	0
CP07	128	1	IgA1	4133.1	1735.9	2780.7	3611.5	4598.6	0	0	0	0	0
CP07	128	2	IgA1	4421.6	2643.3	2985.9	3636.1	4289.6	0	0	0	0	0
CP08	41	1	IgA1	2919.1	3312.9	3433.7	3005	2657.6	0	0	0	0	0
CP08	41	2	IgA1	3073.6	3629.8	3444.9	3019.6	2515.6	0	0	0	0	0
CP08	85	1	IgA1	2026.6	1628.9	1299.7	2119.5	1974.6	0	0	0	0	0
CP08	85	2	IgA1	2332.6	1884.8	1469.9	2273.1	1841.6	0	0	0	0	0
CP08	120	1	IgA1	2035.1	1525.9	1044.7	2081.5	2078.6	0	0	0	0	0
CP08	120	2	IgA1	2390.6	1845.8	1148.9	2407.6	2155.6	0	0	0	0	0
CP10	39	1	IgA1	651.1	863.9	2804.2	1122	2533.1	0	0	0	0	0
CP10	39	2	IgA1	876.6	1089.3	2547.9	1029.1	2986.1	0	0	0	0	0
CP10	72	1	IgA1	509.1	1168.4	1117.7	828.5	3515.6	0	0	0	0	0
CP10	72	2	IgA1	609.6	1259.8	1223.9	958.1	4177.6	0	0	0	0	0
CP11	39	1	IgA1	25302.1	7626.9	5969.7	33945.5	22770.6	0	0	0	0	0
CP11	39	2	IgA1	28232.6	9090.8	6920.9	36475.6	23198.1	0	0	0	0	0
CP11	69	1	IgA1	8842.1	4112.9	1911.7	12458.5	10466.1	0	0	0	0	0
CP11	69	2	IgA1	9822.6	4577.8	2041.4	12866.1	11844.6	0	0	0	0	0
CP12	36	1	IgA1	3281.6	1038.9	1963.7	4262.5	3339.6	0	0	0	0	0
CP12	36	2	IgA1	4264.6	1146.8	2319.4	4754.1	3640.6	0	0	0	0	0
CP12	80	1	IgA1	1570.1	695.9	1140.2	1696.5	1678.6	0	0	0	0	0
CP12	80	2	IgA1	1767.6	798.8	1158.9	1863.1	1914.6	0	0	0	0	0
CP13	36	1	IgA1	11029.1	1840.9	1498.7	9220.5	7748.6	0	0	0	0	0
CP13	36	2	IgA1	12227.6	1968.8	1622.9	9660.6	8221.6	0	0	0	0	0
CP13	80	1	IgA1	5665.1	1496.9	393.7	3577	3808.6	0	0	0	0	0
CP13	80	2	IgA1	6660.6	1742.8	437.9	4137.1	4120.1	0	0	0	0	0
CP14	39	1	IgA1	2674.1	3555.9	2886.7	3223.5	5307.6	0	0	0	0	0
CP14	39	2	IgA1	3026.6	4159.8	2815.9	3211.1	5899.1	0	0	0	0	0
CP14	69	1	IgA1	1861.6	3828.9	2524.7	2182.5	4472.6	0	0	0	0	0
CP14	69	2	IgA1	2023.6	4448.3	2829.9	2450.6	5025.6	0	0	0	0	0
CP15	37	1	IgA1	2158.1	11839.4	5675.7	3358.5	8033.6	0	0	0	0	0
CP15	37	2	IgA1	2682.6	12176.8	5954.9	4194.1	7784.6	0	0	0	0	0
CP15	67	1	IgA1	1143.6	7471.9	2016.7	1940.5	4067.6	0	0	0	0	0
CP15	67	2	IgA1	1252.6	7774.3	2282.4	2024.1	4522.6	0	0	0	0	0
CP16	36	1	IgA1	10944.1	46948.9	2065.7	4061.5	12669.6	0	0	0	0	0
CP16	36	2	IgA1	12751.6	49703.8	2148.9	5238.1	14379.6	0	0	0	0	0
CP16	80	1	IgA1	2882.1	10232.4	1504.7	1380	4569.6	0	0	0	0	0
CP16	80	2	IgA1	3468.6	12714.8	1700.9	1790.1	5550.1	0	0	0	0	0
CP17	37	1	IgA1	1452.6	1854.9	2306.7	2387.5	3215.6	0	0	0	0	0
CP17	37	2	IgA1	1752.6	1870.3	2685.4	2672.1	3528.6	0	0	0	0	0
CP17	67	1	IgA1	1165.1	1153.9	518.7	1997	2503.6	0	0	0	0	0
CP17	67	2	IgA1	1646.1	1242.8	564.9	2531.1	2811.6	0	0	0	0	0
CP18	42	1	IgA1	2557.1	1525.9	1074.7	4556.5	4326.1	0	0	0	0	0
CP18	42	2	IgA1	2946.6	1698.8	1032.4	5457.1	4531.6	0	0	0	0	0
CP18	72	1	IgA1	941.1	1140.9	584.7	2123.5	2077.6	0	0	0	0	0
CP18	72	2	IgA1	1192.6	1204.3	601.9	2565.1	2581.6	0	0	0	0	0
CP19	39	1	IgA1	1644.1	1585.9	8218.7	2842.5	4549.1	0	0	0	0	0
CP19	39	2	IgA1	2072.6	1849.3	8765.9	2522.1	5106.6	0	0	0	0	0
CP19	69	1	IgA1	1353.1	1287.4	3023.2	2229	3316.6	0	0	0	0	0
CP19	69	2	IgA1	1460.1	1442.8	2817.9	2046.1	3534.1	0	0	0	0	0
CP24	41	1	IgA1	11168.1	2848.4	1459.7	13194.5	12926.6	0	0	0	0	0
CP24	41	2	IgA1	12788.6	3396.3	1602.9	14644.6	13403.6	0	0	0	0	0
CP24	70	1	IgA1	6472.6	1154.4	540.7	8031.5	6570.6	0	0	0	0	0
CP24	70	2	IgA1	8045.6	1425.3	627.9	9458.1	6779.6	0	0	0	0	0
CP24	119	1	IgA1	6187.1	916.9	222.7	8127.5	5835.6	0	0	0	0	0
CP24	119	2	IgA1	7509.1	1106.8	315.9	8823.6	7025.6	0	0	0	0	0
CP25	41	1	IgA1	8177.6	12114.9	6388.7	9712	12185.6	0	0	0	0	0
CP25	41	2	IgA1	8612.1	13189.3	6022.9	10074.1	13339.6	0	0	0	0	0
CP25	70	1	IgA1	3466.1	8126.4	3352.7	2895.5	7036.6	0	0	0	0	0
CP25	70	2	IgA1	3822.1	9170.8	2992.9	3292.1	8183.6	0	0	0	0	0
CP25	119	1	IgA1	3041.1	7660.4	2222.7	2470.5	7121.6	0	0	0	0	0
CP25	119	2	IgA1	3774.1	8328.8	2492.4	2647.1	7335.6	0	0	0	0	0
CP27	33	1	IgA1	78685.1	19278.9	6284.7	83921.5	88596.1	0	0	0	0	0
CP27	33	2	IgA1	75959.6	20841.8	7581.9	81743.6	82550.6	0	0	0	0	0
CP27	62	1	IgA1	77177.6	18501.9	2709.2	87788.5	77891.6	0	0	0	0	0
CP27	62	2	IgA1	77702.6	18047.8	3601.4	80231.1	75208.6	0	0	0	0	0
CP28	33	1	IgA1	14563.6	10026.4	3477.7	19960.5	23564.6	0	0	0	0	0
CP28	33	2	IgA1	17622.6	11298.3	4145.9	21952.1	24514.1	0	0	0	0	0
CP28	62	1	IgA1	4050.6	6786.9	1710.7	4975.5	13956.6	0	0	0	0	0
CP28	62	2	IgA1	4826.1	7212.8	1766.9	5903.1	15788.6	0	0	0	0	0
CP29	29	1	IgA1	3169.6	1036.9	936.7	4056	3507.1	0	0	0	0	0
CP29	29	2	IgA1	3272.6	1138.8	1043.4	4433.6	4175.1	0	0	0	0	0
CP29	65	1	IgA1	1202.6	695.9	534.2	2120	1499.6	0	0	0	0	0
CP29	65	2	IgA1	1401.6	819.8	514.9	2011.6	1819.6	0	0	0	0	0
CP30	32	1	IgA1	1691.6	839.4	937.2	2076.5	2598.6	0	0	0	0	0
CP30	32	2	IgA1	1840.6	932.8	915.9	2111.1	3025.6	0	0	0	0	0
CP30	61	1	IgA1	982.6	556.9	296.7	1151.5	1420.6	0	0	0	0	0
CP30	61	2	IgA1	1004.6	641.8	376.9	1159.6	1650.6	0	0	0	0	0
CP30	143	1	IgA1	973.1	1157.9	372.7	1111.5	2178.6	0	0	0	0	0
CP30	143	2	IgA1	1198.6	1322.8	365.9	1240.6	2679.6	0	0	0	0	0
CP31	42	1	IgA1	7061.1	2167.9	1508.7	10221.5	6280.6	0	0	0	0	0
CP31	42	2	IgA1	6580.6	2526.8	1511.9	10011.1	5535.6	0	0	0	0	0
CP31	70	1	IgA1	2612.1	1205.9	634.7	5697.5	3322.1	0	0	0	0	0
CP31	70	2	IgA1	3115.6	1420.8	794.9	5283.1	3500.6	0	0	0	0	0
CP31	131	1	IgA1	2251.1	1121.9	433.7	6729.5	3442.6	0	0	0	0	0
CP31	131	2	IgA1	2332.1	1145.8	459.9	5821.1	3400.6	0	0	0	0	0
CP32	40	1	IgA1	8936.1	16602.9	4500.2	13087.5	19446.6	0	0	0	0	0
CP32	40	2	IgA1	10588.6	18786.8	5055.9	13714.1	19919.1	0	0	0	0	0
CP32	68	1	IgA1	5445.1	11712.9	2675.7	8096.5	16585.6	0	0	0	0	0
CP32	68	2	IgA1	6802.6	13221.8	3077.4	8580.6	16986.6	0	0	0	0	0
CP32	129	1	IgA1	4638.1	9804.9	1890.7	6841.5	16004.6	0	0	0	0	0
CP32	129	2	IgA1	5267.6	11508.8	3141.9	7353.1	17459.6	0	0	0	0	0
CP33	35	1	IgA1	19685.1	1267.9	1325.7	35924.5	10485.6	0	0	0	0	0
CP33	35	2	IgA1	22217.6	1579.3	1417.4	42641.1	12704.6	0	0	0	0	0
CP33	63	1	IgA1	9879.6	770.4	615.2	22826.5	5359.6	0	0	0	0	0
CP33	63	2	IgA1	13823.6	940.8	713.9	26385.1	6788.6	0	0	0	0	0
CP33	124	1	IgA1	6575.6	647.9	412.7	15439.5	3160.6	0	0	0	0	0
CP33	124	2	IgA1	8659.1	766.8	529.4	16260.6	4203.1	0	0	0	0	0
CP34	46	1	IgA1	14598.6	3983.9	7119.7	16428.5	13081.6	0	0	0	0	0
CP34	46	2	IgA1	17507.1	4265.8	7287.9	19331.1	13618.1	0	0	0	0	0
CP34	135	1	IgA1	4101.1	2339.4	2398.7	4304	5125.6	0	0	0	0	0
CP34	135	2	IgA1	4859.6	2338.8	2582.9	5121.1	5847.6	0	0	0	0	0
CP35	31	1	IgA1	8915.6	2128.9	936.7	6091	8342.6	0	0	0	0	0
CP35	31	2	IgA1	10851.6	2271.8	1226.9	6895.1	9314.1	0	0	0	0	0
CP35	120	1	IgA1	3369.1	1612.4	547.7	2554	4334.1	0	0	0	0	0
CP35	120	2	IgA1	3961.1	1875.8	732.9	2908.1	5448.6	0	0	0	0	0
CP36	33	1	IgA1	1816.1	2339.9	2921.2	2643.5	9634.6	0	0	0	0	0
CP36	33	2	IgA1	2387.6	2712.8	3031.9	2962.1	11350.6	0	0	0	0	0
CP36	61	1	IgA1	498.1	1262.9	2765.7	860.5	4726.6	0	0	0	0	0
CP36	61	2	IgA1	605.6	1428.8	3237.9	886.1	5046.6	0	0	0	0	0
CP36	122	1	IgA1	293.1	1056.9	1842.2	633.5	3577.1	0	0	0	0	0
CP36	122	2	IgA1	332.6	1178.8	1898.9	657.6	4381.6	0	0	0	0	0
CP37	33	1	IgA1	2503.1	3459.9	3272.7	4517.5	4886.6	0	0	0	0	0
CP37	33	2	IgA1	2925.6	3598.8	3972.9	4834.1	5732.1	0	0	0	0	0
CP37	122	1	IgA1	914.1	1836.9	1159.2	2344.5	2765.6	0	0	0	0	0
CP37	122	2	IgA1	1060.6	1986.8	1201.9	2662.1	3359.6	0	0	0	0	0
CP38	40	1	IgA1	2048.6	2331.9	14083.7	2593.5	3253.1	0	0	0	0	0
CP38	40	2	IgA1	2707.1	2642.8	14923.9	3205.1	3657.1	0	0	0	0	0
CP38	135	1	IgA1	1318.1	3211.9	4107.7	1762.5	4222.1	0	0	0	0	0
CP38	135	2	IgA1	1670.6	3671.8	4903.4	2008.6	5234.6	0	0	0	0	0
CP39	26	1	IgA1	2064.1	7338.4	2648.7	2421.5	4175.1	0	0	0	0	0
CP39	26	2	IgA1	2088.6	7647.8	2595.4	2400.1	4222.1	0	0	0	0	0
CP39	84	1	IgA1	1029.1	1970.9	1134.2	1991.5	2425.6	0	0	0	0	0
CP39	84	2	IgA1	1142.6	2235.3	1289.4	2155.1	2807.6	0	0	0	0	0
CP40	47	1	IgA1	3989.1	3405.4	1189.7	5949.5	13388.6	0	0	0	0	0
CP40	47	2	IgA1	4891.6	3415.8	1423.9	6360.1	15375.6	0	0	0	0	0
CP40	75	1	IgA1	1798.1	2784.9	474.7	3661.5	10078.6	0	0	0	0	0
CP40	75	2	IgA1	2363.6	2630.8	608.9	3890.6	10849.6	0	0	0	0	0
CP40	122	1	IgA1	1233.1	2166.9	356.7	2312.5	8651.6	0	0	0	0	0
CP40	122	2	IgA1	1323.6	2241.8	429.4	2251.1	9866.6	0	0	0	0	0
CP41	39	1	IgA1	3523.1	5180.9	8503.7	3541	7638.6	0	0	0	0	0
CP41	39	2	IgA1	3365.1	5783.8	9938.4	3970.1	8192.6	0	0	0	0	0
CP41	71	1	IgA1	1958.1	2780.9	2475.7	2433.5	4808.6	0	0	0	0	0
CP41	71	2	IgA1	2110.1	3187.8	2694.9	2446.1	6071.6	0	0	0	0	0
CP42	46	1	IgA1	1862.6	3248.9	2822.7	2713.5	5169.6	0	0	0	0	0
CP42	46	2	IgA1	2354.6	3597.8	3244.9	3210.1	6261.1	0	0	0	0	0
CP42	74	1	IgA1	977.6	1593.9	1720.7	1851.5	3011.6	0	0	0	0	0
CP42	74	2	IgA1	1194.6	1870.8	1746.4	2041.1	3457.6	0	0	0	0	0
CP42	121	1	IgA1	738.6	1265.4	984.2	1333	2417.1	0	0	0	0	0
CP42	121	2	IgA1	799.6	1514.3	1157.9	1389.1	2870.6	0	0	0	0	0
CP44	29	1	IgA1	11549.1	1086.4	3708.7	16805.5	14030.1	0	0	0	0	0
CP44	29	2	IgA1	12489.6	1360.8	4374.9	16509.1	14829.1	0	0	0	0	0
CP44	68	1	IgA1	4702.1	779.9	656.7	9125.5	4191.6	0	0	0	0	0
CP44	68	2	IgA1	5258.6	887.8	806.9	7949.1	4666.1	0	0	0	0	0
CP44	131	1	IgA1	3029.6	800.9	546.2	7310.5	2479.6	0	0	0	0	0
CP44	131	2	IgA1	3231.6	836.8	553.9	6727.1	2976.6	0	0	0	0	0
CP45	44	1	IgA1	908.6	630.4	2087.7	1115.5	2018.6	0	0	0	0	0
CP45	44	2	IgA1	1091.6	718.8	2506.9	1138.1	2363.6	0	0	0	0	0
CP45	84	1	IgA1	624.1	558.4	1108.7	956.5	1701.6	0	0	0	0	0
CP45	84	2	IgA1	729.6	605.8	1246.9	933.1	1805.6	0	0	0	0	0
CP45	147	1	IgA1	533.1	610.9	934.2	699.5	1746.6	0	0	0	0	0
CP45	147	2	IgA1	603.6	781.8	956.9	756.1	1884.6	0	0	0	0	0
CP46	41	1	IgA1	8902.6	1717.9	3978.7	7927.5	6999.6	0	0	0	0	0
CP46	41	2	IgA1	9641.6	2021.8	3934.9	9154.1	7578.6	0	0	0	0	0
CP46	81	1	IgA1	6512.1	1146.9	3655.7	6417.5	5389.6	0	0	0	0	0
CP46	81	2	IgA1	7153.1	1341.8	4124.9	6395.1	5522.6	0	0	0	0	0
CP46	142	1	IgA1	5869.1	991.4	3634.7	7027.5	5272.6	0	0	0	0	0
CP46	142	2	IgA1	6705.6	1114.8	4214.9	7424.6	6062.6	0	0	0	0	0
CP48	54	1	IgA1	2937.1	2648.9	1840.7	4286.5	6412.6	0	0	0	0	0
CP48	54	2	IgA1	3450.6	3324.3	2057.9	4344.1	7496.1	0	0	0	0	0
CP48	149	1	IgA1	744.1	1153.9	802.2	1439.5	2368.1	0	0	0	0	0
CP48	149	2	IgA1	913.6	1429.8	1094.9	1504.1	2909.6	0	0	0	0	0
CP49	51	1	IgA1	712.1	1820.9	4564.7	1354.5	3929.6	0	0	0	0	0
CP49	51	2	IgA1	871.6	1992.8	5201.9	1524.1	4345.6	0	0	0	0	0
CP49	100	1	IgA1	446.6	1012.9	5111.2	748	1719.1	0	0	0	0	0
CP49	100	2	IgA1	490.6	1203.3	5699.4	955.1	2455.6	0	0	0	0	0
CP49	146	1	IgA1	439.1	1058.9	6564.7	804.5	1562.1	0	0	0	0	0
CP49	146	2	IgA1	525.1	1271.3	7276.9	912.6	1955.1	0	0	0	0	0
CP52	45	1	IgA1	4684.1	1604.9	3302.7	6274	5871.1	0	0	0	0	0
CP52	45	2	IgA1	5025.6	1725.8	2577.9	6488.1	5918.6	0	0	0	0	0
CP52	94	1	IgA1	1773.1	705.9	2310.2	1942	2162.6	0	0	0	0	0
CP52	94	2	IgA1	1849.6	791.8	2249.9	2185.1	2283.6	0	0	0	0	0
CP52	145	1	IgA1	1615.1	945.4	1739.2	1789.5	2142.6	0	0	0	0	0
CP52	145	2	IgA1	1933.1	1123.8	1785.9	2004.1	2655.6	0	0	0	0	0
CP53	44	1	IgA1	2267.1	590.9	781.7	2676	2340.6	0	0	0	0	0
CP53	44	2	IgA1	2557.6	704.8	991.9	2916.6	2789.6	0	0	0	0	0
CP53	144	1	IgA1	963.6	506.9	386.2	1118.5	1187.1	0	0	0	0	0
CP53	144	2	IgA1	1211.1	618.8	486.9	1213.6	1419.6	0	0	0	0	0
CP54	40	1	IgA1	945.1	1891.9	3321.7	684.5	3328.1	0	0	0	0	0
CP54	40	2	IgA1	1188.6	2203.3	2982.4	783.1	3883.6	0	0	0	0	0
CP54	121	1	IgA1	684.1	1882.4	2393.7	464.5	2476.6	0	0	0	0	0
CP54	121	2	IgA1	822.1	2192.3	2057.9	462.6	2686.6	0	0	0	0	0
CP55	40	1	IgA1	3677.1	4765.9	2067.7	4526.5	4870.6	0	0	0	0	0
CP55	40	2	IgA1	4744.6	5713.8	2174.9	5570.6	5568.6	0	0	0	0	0
CP55	121	1	IgA1	1358.6	3466.4	1763.2	1624.5	3155.6	0	0	0	0	0
CP55	121	2	IgA1	1722.1	3892.8	1540.9	1838.1	3795.6	0	0	0	0	0
CP56	40	1	IgA1	2192.1	3770.9	1986.7	997.5	2242.1	0	0	0	0	0
CP56	40	2	IgA1	2848.6	4628.8	2061.9	861.1	3030.6	0	0	0	0	0
CP56	121	1	IgA1	1520.1	1733.9	902.7	574.5	1689.6	0	0	0	0	0
CP56	121	2	IgA1	1735.6	2037.8	1059.9	567.6	2006.6	0	0	0	0	0
CP59	50	1	IgA1	791.1	1457.9	842.7	1282.5	1202.6	0	0	0	0	0
CP59	50	2	IgA1	1026.6	1788.8	915.4	1528.6	1515.6	0	0	0	0	0
CP59	106	1	IgA1	455.1	1316.9	1131.7	1004.5	1215.6	0	0	0	0	0
CP59	106	2	IgA1	581.1	1586.8	1387.9	1191.1	1442.6	0	0	0	0	0
CP59	134	1	IgA1	474.6	1403.4	2084.7	886.5	1628.6	0	0	0	0	0
CP59	134	2	IgA1	512.6	1655.8	2772.9	1098.6	1930.6	0	0	0	0	0
CP60	49	1	IgA1	6270.1	8016.9	1062.2	7794.5	7352.6	0	0	0	0	0
CP60	49	2	IgA1	6467.6	9402.3	1189.4	8440.1	8402.6	0	0	0	0	0
CP60	87	1	IgA1	5317.1	7299.9	534.2	7235.5	7457.1	0	0	0	0	0
CP60	87	2	IgA1	5878.6	8771.8	548.9	8236.6	8172.6	0	0	0	0	0
CP60	136	1	IgA1	5849.1	8078.9	511.7	7695.5	8463.6	0	0	0	0	0
CP60	136	2	IgA1	6324.1	9331.8	334.9	9306.6	9844.6	0	0	0	0	0
CP61	61	1	IgA1	25233.1	9240.9	1284.7	27292.5	26706.6	0	0	0	0	0
CP61	61	2	IgA1	27424.1	9829.8	1258.9	24769.1	26488.6	0	0	0	0	0
CP61	131	1	IgA1	1563.6	7415.9	422.2	2647.5	14142.6	0	0	0	0	0
CP61	131	2	IgA1	1777.1	8502.8	520.9	2607.1	16628.6	0	0	0	0	0
CP62	61	1	IgA1	1620.1	13472.4	1349.7	2936	24681.6	0	0	0	0	0
CP62	61	2	IgA1	1911.6	13984.3	1605.4	3522.1	28162.1	0	0	0	0	0
CP62	131	1	IgA1	15133.1	5796.9	994.7	27338.5	15313.1	0	0	0	0	0
CP62	131	2	IgA1	16086.6	6662.3	1236.9	24734.6	15757.6	0	0	0	0	0
CP63	52	1	IgA1	1406.1	2860.9	2409.7	1433.5	2036.6	0	0	0	0	0
CP63	52	2	IgA1	1420.6	2951.3	2036.9	1384.1	1835.6	0	0	0	0	0
CP63	90	1	IgA1	1122.6	2170.9	1200.2	1021.5	1575.6	0	0	0	0	0
CP63	90	2	IgA1	1188.6	2408.3	1064.4	1107.1	1420.6	0	0	0	0	0
CP63	122	1	IgA1	1257.1	2246.9	1298.7	1200.5	2060.6	0	0	0	0	0
CP63	122	2	IgA1	1391.6	2458.3	1735.9	1411.1	2100.6	0	0	0	0	0
CP66	56	1	IgA1	1271.1	806.9	738.7	1517.5	2535.6	0	0	0	0	0
CP66	56	2	IgA1	1422.6	804.3	858.4	1621.6	2653.6	0	0	0	0	0
CP66	91	1	IgA1	1171.1	719.9	538.7	1240	2040.6	0	0	0	0	0
CP66	91	2	IgA1	1227.6	793.8	634.9	1285.1	2425.6	0	0	0	0	0
CP67	45	1	IgA1	2557.1	945.4	3992.7	3606.5	2354.6	0	0	0	0	0
CP67	45	2	IgA1	3040.6	1064.8	4032.4	4096.1	2400.6	0	0	0	0	0
CP67	80	1	IgA1	2232.1	1253.9	1975.2	3305.5	2175.6	0	0	0	0	0
CP67	80	2	IgA1	2712.6	1430.8	2178.9	3628.1	2682.6	0	0	0	0	0
CP67	131	1	IgA1	2377.6	1629.9	1805.7	3098.5	2514.6	0	0	0	0	0
CP67	131	2	IgA1	2546.6	1925.8	1758.9	3327.1	3024.6	0	0	0	0	0
CP68	51	1	IgA1	5604.1	2990.4	1443.7	7064.5	7249.6	0	0	0	0	0
CP68	51	2	IgA1	5796.6	3353.3	1620.4	7380.6	8823.6	0	0	0	0	0
CP68	86	1	IgA1	2101.1	2436.9	1000.7	2411.5	4432.6	0	0	0	0	0
CP68	86	2	IgA1	2341.6	2613.8	796.9	2501.1	5047.6	0	0	0	0	0
CP68	137	1	IgA1	2284.6	4036.4	1247.2	2390.5	5412.6	0	0	0	0	0
CP68	137	2	IgA1	2539.6	4873.3	1437.9	2672.1	7143.6	0	0	0	0	0
CP69	56	1	IgA1	8204.1	2217.9	4832.2	16292.5	6354.1	0	0	0	0	0
CP69	56	2	IgA1	9680.1	2462.3	6144.9	20705.1	7240.1	0	0	0	0	0
CP69	119	1	IgA1	6465.1	1852.9	2846.7	13999.5	5302.1	0	0	0	0	0
CP69	119	2	IgA1	8662.6	2002.3	3503.4	16372.1	5720.6	0	0	0	0	0
CP70	63	1	IgA1	567.6	1837.4	1232.7	1305	6020.6	0	0	0	0	0
CP70	63	2	IgA1	765.6	2186.8	1470.9	1781.6	7266.6	0	0	0	0	0
CP70	123	1	IgA1	535.1	1809.9	1134.7	1129.5	5148.6	0	0	0	0	0
CP70	123	2	IgA1	558.6	1949.3	1278.9	1410.1	6275.6	0	0	0	0	0
CE42	47	1	IgA2	54.7	212.1	1769.2	272.5	1054.9	0	0	0	0	0
CE42	47	2	IgA2	91.4	207	1804.3	279.8	1543.3	0	0	0	0	0
CE42	103	1	IgA2	73.7	157.1	1608.2	238.5	995.9	0	0	0	0	0
CE42	103	2	IgA2	110.4	203	1656.3	290.8	1319.3	0	0	0	0	0
CE46	48	1	IgA2	2407.7	173.1	1207.2	3752.5	3747.9	0	0	0	0	0
CE46	48	2	IgA2	2955.9	210	942.3	3459.3	3275.3	0	0	0	0	0
CE46	83	1	IgA2	832.7	95.6	828.2	1221.5	1018.9	0	0	0	0	0
CE46	83	2	IgA2	1117.4	139.5	859.8	1243.8	1260.3	0	0	0	0	0
CE46	134	1	IgA2	427.7	95.1	421.2	598.5	517.4	0	0	0	0	0
CE46	134	2	IgA2	665.4	125.5	472.8	655.8	851.3	0	0	0	0	0
CE47	48	1	IgA2	128.7	20.1	20940.7	197.5	168.9	0	0	0	0	0
CE47	48	2	IgA2	122.9	17	21736.3	177.8	226.3	0	0	0	0	0
CE47	83	1	IgA2	93.7	7.6	16958.2	127.5	134.9	0	0	0	0	0
CE47	83	2	IgA2	124.4	22.5	19155.3	144.3	188.3	0	0	0	0	0
CE47	136	1	IgA2	62.7	5.6	15602.2	86.5	145.9	0	0	0	0	0
CE47	136	2	IgA2	94.9	20.5	17750.3	143.8	203.3	0	0	0	0	0
CE49	48	1	IgA2	883.2	543.1	933.7	1496.5	1020.9	0	0	0	0	0
CE49	48	2	IgA2	1161.9	910.5	1044.3	1413.8	1291.3	0	0	0	0	0
CE49	83	1	IgA2	737.7	633.1	819.2	1160.5	736.9	0	0	0	0	0
CE49	83	2	IgA2	838.4	1081.5	968.3	1138.8	966.3	0	0	0	0	0
CE49	134	1	IgA2	548.2	539.6	394.2	996.5	824.9	0	0	0	0	0
CE49	134	2	IgA2	758.9	811.5	498.3	953.3	968.3	0	0	0	0	0
CE54	57	1	IgA2	56.7	16.1	49.7	93.5	1	0	0	0	0	1
CE54	57	2	IgA2	68.4	16	174.8	72.8	28.3	0	0	0	0	0
CE54	138	1	IgA2	99.7	15.1	96.7	94.5	28.9	0	0	0	0	0
CE54	138	2	IgA2	132.4	20.5	220.3	68.8	39.3	0	0	0	0	0
COV-BC	37	1	IgA2	856.2	463.1	411.2	1417.5	924.9	0	0	0	0	0
COV-BC	37	2	IgA2	933.9	619.5	394.8	1392.8	1251.3	0	0	0	0	0
COV-BC	72	1	IgA2	357.7	410.6	419.7	568	690.9	0	0	0	0	0
COV-BC	72	2	IgA2	408.4	521	414.3	666.3	894.3	0	0	0	0	0
COV-BC	113	1	IgA2	182.7	400.1	241.2	338.5	428.9	0	0	0	0	0
COV-BC	113	2	IgA2	278.9	525.5	225.8	343.8	564.3	0	0	0	0	0
COV-HA	33	1	IgA2	1995.2	2228.1	40579.2	3505.5	2991.4	0	0	0	0	0
COV-HA	33	2	IgA2	3010.9	2900.5	40866.3	3899.8	4657.3	0	0	0	0	0
COV-HA	66	1	IgA2	2120.7	768.1	12449.2	4536.5	3155.9	0	0	0	0	0
COV-HA	66	2	IgA2	2602.4	1128.5	14030.3	4180.8	4271.3	0	0	0	0	0
COV-HA	128	1	IgA2	1483.2	389.1	3254.7	3371.5	2376.9	0	0	0	0	0
COV-HA	128	2	IgA2	1625.4	512.5	1954.3	2737.8	2427.3	0	0	0	0	0
COV-HM	33	1	IgA2	5321.7	529.1	4078.2	8141	4086.4	0	0	0	0	0
COV-HM	33	2	IgA2	5304.4	1045	4398.8	7846.8	4939.3	0	0	0	0	0
COV-HM	66	1	IgA2	976.7	391.6	2953.2	1085	1415.9	0	0	0	0	0
COV-HM	66	2	IgA2	1470.4	487.5	3813.3	1264.8	2345.3	0	0	0	0	0
COV-HM	128	1	IgA2	289.2	325.1	1376.2	218	636.9	0	0	0	0	0
COV-HM	128	2	IgA2	564.4	523.5	1902.3	341.8	1092.3	0	0	0	0	0
COV-KD	31	1	IgA2	1502.7	335.1	1397.7	1485.5	2069.4	0	0	0	0	0
COV-KD	31	2	IgA2	2063.4	357.5	1418.3	1713.8	2281.8	0	0	0	0	0
COV-KD	98	1	IgA2	261.7	292.6	487.2	268.5	758.9	0	0	0	0	0
COV-KD	98	2	IgA2	517.4	388.5	566.3	310.8	993.3	0	0	0	0	0
COV-RD	34	1	IgA2	846.7	978.1	5371.2	911	3087.9	0	0	0	0	0
COV-RD	34	2	IgA2	823.4	1590.5	4091.8	920.8	3352.3	0	0	0	0	0
COV-RD	103	1	IgA2	266.2	216.1	180.2	384.5	845.4	0	0	0	0	0
COV-RD	103	2	IgA2	332.4	310.5	320.8	398.3	1284.3	0	0	0	0	0
COV-SD	30	1	IgA2	5367.7	408.1	1560.2	3252.5	5262.9	0	0	0	0	0
COV-SD	30	2	IgA2	6297.4	528	1824.3	3203.8	5732.3	0	0	0	0	0
COV-SD	100	1	IgA2	2221.7	222.1	969.2	2044.5	1430.9	0	0	0	0	0
COV-SD	100	2	IgA2	2598.4	340.5	1238.8	2035.8	2012.3	0	0	0	0	0
CP01	28	1	IgA2	49.2	150.1	717.2	149.5	386.4	0	0	0	0	0
CP01	28	2	IgA2	78.4	161.5	1140.3	128.8	474.3	0	0	0	0	0
CP01	59	1	IgA2	59.7	126.6	439.2	130.5	281.9	0	0	0	0	0
CP01	59	2	IgA2	88.4	133	699.3	100.8	381.8	0	0	0	0	0
CP01	126	1	IgA2	62.7	148.1	385.2	211.5	190.9	0	0	0	0	0
CP01	126	2	IgA2	80.4	132.5	484.3	203.8	279.3	0	0	0	0	0
CP04	36	1	IgA2	6117.7	13823.1	9538.7	3711.5	3985.4	0	0	0	0	0
CP04	36	2	IgA2	5306.9	15840.5	10660.3	2640.8	3718.3	0	0	0	0	0
CP04	115	1	IgA2	4210.7	2171.1	1876.2	4063.5	2502.9	0	0	0	0	0
CP04	115	2	IgA2	4082.4	3009.5	1534.3	3188.8	2682.3	0	0	0	0	0
CP04	146	1	IgA2	4305.7	1921.6	2645.7	4284.5	2078.4	0	0	0	0	0
CP04	146	2	IgA2	4349.9	2387	2822.3	3275.3	2378.3	0	0	0	0	0
CP06	38	1	IgA2	8240.7	914.6	665.7	14667.5	6126.4	0	0	0	0	0
CP06	38	2	IgA2	9350.4	1114	564.8	15575.8	6892.3	0	0	0	0	0
CP06	131	1	IgA2	1223.2	368.1	106.2	1612	1596.4	0	0	0	0	0
CP06	131	2	IgA2	1839.4	520.5	196.3	2800.8	2143.8	0	0	0	0	0
CP07	35	1	IgA2	8368.7	833.6	3181.2	9013	5942.9	0	0	0	0	0
CP07	35	2	IgA2	7388.4	1123.5	2877.3	8086.8	5175.3	0	0	0	0	0
CP07	66	1	IgA2	3360.7	311.1	1075.7	3951.5	2668.9	0	0	0	0	0
CP07	66	2	IgA2	3358.4	519.5	1104.3	3872.3	2943.3	0	0	0	0	0
CP07	128	1	IgA2	2166.7	281.1	472.2	3046.5	2134.9	0	0	0	0	0
CP07	128	2	IgA2	2958.9	404.5	611.3	3393.3	2460.3	0	0	0	0	0
CP08	41	1	IgA2	1001.7	1003.1	1757.7	1480.5	1180.4	0	0	0	0	0
CP08	41	2	IgA2	1122.4	1245.5	1887.3	1297.8	1207.3	0	0	0	0	0
CP08	85	1	IgA2	756.7	405.1	1128.2	1283	965.9	0	0	0	0	0
CP08	85	2	IgA2	801.9	537.5	1319.3	1211.8	1030.3	0	0	0	0	0
CP08	120	1	IgA2	684.7	394.1	978.7	1220	809.9	0	0	0	0	0
CP08	120	2	IgA2	792.4	442.5	1427.3	1083.8	911.3	0	0	0	0	0
CP10	39	1	IgA2	44.7	36.1	423.7	128	377.9	0	0	0	0	0
CP10	39	2	IgA2	60.9	71.5	250.3	145.3	606.3	0	0	0	0	0
CP10	72	1	IgA2	36.7	52.1	112.2	103	420.9	0	0	0	0	0
CP10	72	2	IgA2	51.4	88	109.8	107.8	670.8	0	0	0	0	0
CP11	39	1	IgA2	19083.7	1577.1	2660.2	29181.5	19561.9	0	0	0	0	0
CP11	39	2	IgA2	25247.4	2982	2775.8	32567.8	22768.3	0	0	0	0	0
CP11	69	1	IgA2	5806.7	531.6	919.2	8185.5	6447.9	0	0	0	0	0
CP11	69	2	IgA2	6739.4	717	896.3	9838.3	7293.3	0	0	0	0	0
CP12	36	1	IgA2	1128.7	301.1	1669.7	1389.5	3202.9	0	0	0	0	0
CP12	36	2	IgA2	1376.9	309.5	1928.3	1470.8	3207.3	0	0	0	0	0
CP12	80	1	IgA2	224.7	227.1	803.7	326.5	2152.9	0	0	0	0	0
CP12	80	2	IgA2	289.9	236.5	820.8	381.8	2265.3	0	0	0	0	0
CP13	36	1	IgA2	7084.2	261.1	757.2	4976.5	4109.9	0	0	0	0	0
CP13	36	2	IgA2	8256.4	358.5	685.3	5353.8	5149.3	0	0	0	0	0
CP13	80	1	IgA2	1624.7	173.1	75.7	785.5	977.9	0	0	0	0	0
CP13	80	2	IgA2	2276.4	239.5	122.3	755.3	1251.3	0	0	0	0	0
CP14	39	1	IgA2	1025.7	705.1	934.2	1441.5	2372.9	0	0	0	0	0
CP14	39	2	IgA2	1098.4	1094	1088.3	1640.8	2566.8	0	0	0	0	0
CP14	69	1	IgA2	443.2	690.1	1422.2	828	1302.9	0	0	0	0	0
CP14	69	2	IgA2	676.4	865.5	1262.3	923.8	2077.3	0	0	0	0	0
CP15	37	1	IgA2	336.2	6414.1	2306.2	712	2316.9	0	0	0	0	0
CP15	37	2	IgA2	397.4	7335.5	2531.3	789.8	2387.3	0	0	0	0	0
CP15	67	1	IgA2	161.7	2101.1	1491.2	335.5	1102.9	0	0	0	0	0
CP15	67	2	IgA2	177.4	2975.5	1427.3	322.3	1298.8	0	0	0	0	0
CP16	36	1	IgA2	7844.7	37216.1	2594.7	2068	6646.9	0	0	0	0	0
CP16	36	2	IgA2	9097.9	37235.5	2463.3	2100.8	7241.3	0	0	0	0	0
CP16	80	1	IgA2	1177.7	2762.6	1895.7	825.5	1556.4	0	0	0	0	0
CP16	80	2	IgA2	1701.4	4251.5	2092.3	932.3	1899.3	0	0	0	0	0
CP17	37	1	IgA2	219.7	246.1	653.2	625.5	546.9	0	0	0	0	0
CP17	37	2	IgA2	375.4	283.5	878.3	748.3	802.3	0	0	0	0	0
CP17	67	1	IgA2	215.7	162.1	77.2	690	351.4	0	0	0	0	0
[truncated: 199 more rows]

[truncated: 2 more sheets: Suppl Fig 6, Suppl Fig 12]
